# Supplementary material for: EPheClass: ensemble-based phenotype classifier from 16S rRNA gene sequences
Source: Front Bioinform. 2025 Sep 30;5:1514880. doi: 10.3389/fbinf.2025.1514880 (PMC12518240; doi:10.3389/fbinf.2025.1514880)
Supplement: Supplementary file 1 [file DataSheet4.csv]

dataset	subset	model	source	feature_size	trail1	trail2	seed	auc1	auc2	p_value	p_significant	roc_diff
PD	PGD_p	knn	test	15	notaug	downsampling	9	0.858489304812834	0.829400623885918	0.11	FALSE	similar
PD	PGD_p	knn	cv	15	notaug	downsampling	9	0.835207612456747	0.865290272971934	0.1	FALSE	similar
PD	PGD_p	rf	test	15	notaug	downsampling	9	0.890819964349376	0.846390374331551	0.13	FALSE	similar
PD	PGD_p	rf	cv	15	notaug	downsampling	9	0.88955552809359	0.897247212610534	0.46	FALSE	similar
PD	PGD_p	svm	test	15	notaug	downsampling	9	0.883444741532977	0.843872549019608	0.24	FALSE	similar
PD	PGD_p	svm	cv	15	notaug	downsampling	9	0.891979733069698	0.908527489427143	0.27	FALSE	similar
PD	PGD_p	mlp	test	15	notaug	downsampling	9	0.886140819964349	0.83903743315508	0.08	FALSE	similar
PD	PGD_p	mlp	cv	15	notaug	downsampling	9	0.892729444719064	0.909957708573626	0.38	FALSE	similar
PD	PGD_p	xgboost	test	15	notaug	downsampling	9	0.902707219251337	0.855670677361854	0.13	FALSE	similar
PD	PGD_p	xgboost	cv	15	notaug	downsampling	9	0.882882270555281	0.905836216839677	0.34	FALSE	similar
PD	PGD_p	desc	test	15	notaug	downsampling	9	0.896089572192513	0.853487076648841	0.12	FALSE	similar
PD	PGD_p	desc	cv	15	notaug	downsampling	9	1	1	1	FALSE	similar
PD	PGD_p	desp	test	15	notaug	downsampling	9	0.904913101604278	0.865452317290553	0.1	FALSE	similar
PD	PGD_p	desp	cv	15	notaug	downsampling	9	0.997989784148954	0.999131103421761	0.19	FALSE	similar
PD	PGD_p	knorae	test	15	notaug	downsampling	9	0.907742869875223	0.854957664884135	0.08	FALSE	similar
PD	PGD_p	knorae	cv	15	notaug	downsampling	9	0.999246169055858	0.999738562091503	0.48	FALSE	similar
PD	PGD_p	knorau	test	15	notaug	downsampling	9	0.899298128342246	0.860461229946524	0.18	FALSE	similar
PD	PGD_p	knorau	cv	15	notaug	downsampling	9	0.997853847421321	0.999384851980008	0.25	FALSE	similar
PD	PGD_p	knn	test	1500	aug	notaug	9	0.88570632798574	0.879567736185383	0.93	FALSE	similar
PD	PGD_p	knn	test	1500	aug	downsampling	9	0.88570632798574	0.8487188057041	0.15	FALSE	similar
PD	PGD_p	knn	test	1500	notaug	downsampling	9	0.879567736185383	0.8487188057041	0.13	FALSE	similar
PD	PGD_p	knn	cv	1500	aug	notaug	9	0.895516147635525	0.887635936727632	0.99	FALSE	similar
PD	PGD_p	knn	cv	1500	aug	downsampling	9	0.895516147635525	0.859061899269512	0.01	TRUE	different
PD	PGD_p	knn	cv	1500	notaug	downsampling	9	0.887635936727632	0.859061899269512	0.02	TRUE	different
PD	PGD_p	rf	test	1500	aug	notaug	9	0.920131461675579	0.899955436720143	0.64	FALSE	similar
PD	PGD_p	rf	test	1500	aug	downsampling	9	0.920131461675579	0.906528520499109	0.6	FALSE	similar
PD	PGD_p	rf	test	1500	notaug	downsampling	9	0.899955436720143	0.906528520499109	0.85	FALSE	similar
PD	PGD_p	rf	cv	1500	aug	notaug	9	0.929866946778712	0.920559400230681	0.89	FALSE	similar
PD	PGD_p	rf	cv	1500	aug	downsampling	9	0.929866946778712	0.891072664359862	0	TRUE	different
PD	PGD_p	rf	cv	1500	notaug	downsampling	9	0.920559400230681	0.891072664359862	0.04	TRUE	different
PD	PGD_p	svm	test	1500	aug	notaug	9	0.954957664884135	0.94392825311943	0.77	FALSE	similar
PD	PGD_p	svm	test	1500	aug	downsampling	9	0.954957664884135	0.933622994652406	0.22	FALSE	similar
PD	PGD_p	svm	test	1500	notaug	downsampling	9	0.94392825311943	0.933622994652406	0.81	FALSE	similar
PD	PGD_p	svm	cv	1500	aug	notaug	9	0.94796918767507	0.939205388037568	0.75	FALSE	similar
PD	PGD_p	svm	cv	1500	aug	downsampling	9	0.94796918767507	0.916501345636294	0	TRUE	different
PD	PGD_p	svm	cv	1500	notaug	downsampling	9	0.939205388037568	0.916501345636294	0.09	FALSE	similar
PD	PGD_p	mlp	test	1500	aug	notaug	9	0.933723262032086	0.933500445632799	0.9	FALSE	similar
PD	PGD_p	mlp	test	1500	aug	downsampling	9	0.933723262032086	0.927150178253119	0.88	FALSE	similar
PD	PGD_p	mlp	test	1500	notaug	downsampling	9	0.933500445632799	0.927150178253119	0.87	FALSE	similar
PD	PGD_p	mlp	cv	1500	aug	notaug	9	0.956158345691218	0.938346515076619	0.19	FALSE	similar
PD	PGD_p	mlp	cv	1500	aug	downsampling	9	0.956158345691218	0.932095347943099	0.03	TRUE	different
PD	PGD_p	mlp	cv	1500	notaug	downsampling	9	0.938346515076619	0.932095347943099	0.1	FALSE	similar
PD	PGD_p	xgboost	test	1500	aug	notaug	9	0.955648395721925	0.941365864527629	0.61	FALSE	similar
PD	PGD_p	xgboost	test	1500	aug	downsampling	9	0.955648395721925	0.929823975044563	0.13	FALSE	similar
PD	PGD_p	xgboost	test	1500	notaug	downsampling	9	0.941365864527629	0.929823975044563	0.36	FALSE	similar
PD	PGD_p	xgboost	cv	1500	aug	notaug	9	0.942498764211567	0.93149612786291	0.56	FALSE	similar
PD	PGD_p	xgboost	cv	1500	aug	downsampling	9	0.942498764211567	0.907789311803153	0.01	TRUE	different
PD	PGD_p	xgboost	cv	1500	notaug	downsampling	9	0.93149612786291	0.907789311803153	0.07	FALSE	similar
PD	PGD_p	desc	test	1500	aug	notaug	9	0.942335115864528	0.93870320855615	0.96	FALSE	similar
PD	PGD_p	desc	test	1500	aug	downsampling	9	0.942335115864528	0.945955882352941	0.79	FALSE	similar
PD	PGD_p	desc	test	1500	notaug	downsampling	9	0.93870320855615	0.945955882352941	0.88	FALSE	similar
PD	PGD_p	desc	cv	1500	aug	notaug	9	1	1	1	FALSE	similar
PD	PGD_p	desc	cv	1500	aug	downsampling	9	1	1	1	FALSE	similar
PD	PGD_p	desc	cv	1500	notaug	downsampling	9	1	1	1	FALSE	similar
PD	PGD_p	desp	test	1500	aug	notaug	9	0.950300802139037	0.94649064171123	1	FALSE	similar
PD	PGD_p	desp	test	1500	aug	downsampling	9	0.950300802139037	0.940819964349376	0.87	FALSE	similar
PD	PGD_p	desp	test	1500	notaug	downsampling	9	0.94649064171123	0.940819964349376	0.96	FALSE	similar
PD	PGD_p	desp	cv	1500	aug	notaug	9	1	1	1	FALSE	similar
PD	PGD_p	desp	cv	1500	aug	downsampling	9	1	1	1	FALSE	similar
PD	PGD_p	desp	cv	1500	notaug	downsampling	9	1	1	1	FALSE	similar
PD	PGD_p	knorae	test	1500	aug	notaug	9	0.948819073083779	0.946646613190731	1	FALSE	similar
PD	PGD_p	knorae	test	1500	aug	downsampling	9	0.948819073083779	0.942647058823529	0.9	FALSE	similar
PD	PGD_p	knorae	test	1500	notaug	downsampling	9	0.946646613190731	0.942647058823529	0.84	FALSE	similar
PD	PGD_p	knorae	cv	1500	aug	notaug	9	1	1	1	FALSE	similar
PD	PGD_p	knorae	cv	1500	aug	downsampling	9	1	1	1	FALSE	similar
PD	PGD_p	knorae	cv	1500	notaug	downsampling	9	1	1	1	FALSE	similar
PD	PGD_p	knorau	test	1500	aug	notaug	9	0.944151069518717	0.940953654188948	0.96	FALSE	similar
PD	PGD_p	knorau	test	1500	aug	downsampling	9	0.944151069518717	0.927439839572193	0.39	FALSE	similar
PD	PGD_p	knorau	test	1500	notaug	downsampling	9	0.940953654188948	0.927439839572193	0.41	FALSE	similar
PD	PGD_p	knorau	cv	1500	aug	notaug	9	1	1	1	FALSE	similar
PD	PGD_p	knorau	cv	1500	aug	downsampling	9	1	1	1	FALSE	similar
PD	PGD_p	knorau	cv	1500	notaug	downsampling	9	1	1	1	FALSE	similar
PD	PGD_p	knn	test	10	notaug	downsampling	9	0.826893939393939	0.778899286987522	0.04	TRUE	different
PD	PGD_p	knn	cv	10	notaug	downsampling	9	0.834707118141374	0.854717416378316	0.83	FALSE	similar
PD	PGD_p	rf	test	10	notaug	downsampling	9	0.849353832442068	0.817624777183601	0.48	FALSE	similar
PD	PGD_p	rf	cv	10	notaug	downsampling	9	0.873376997857967	0.848604382929642	0.11	FALSE	similar
PD	PGD_p	svm	test	10	notaug	downsampling	9	0.834636809269162	0.832921122994652	0.5	FALSE	similar
PD	PGD_p	svm	cv	10	notaug	downsampling	9	0.866944719064096	0.868227604767397	0.37	FALSE	similar
PD	PGD_p	mlp	test	10	notaug	downsampling	9	0.863992869875223	0.840586007130125	0.46	FALSE	similar
PD	PGD_p	mlp	cv	10	notaug	downsampling	9	0.885926429395288	0.874763552479815	0.54	FALSE	similar
PD	PGD_p	xgboost	test	10	notaug	downsampling	9	0.878799019607843	0.811330213903743	0.02	TRUE	different
PD	PGD_p	xgboost	cv	10	notaug	downsampling	9	0.870252512769814	0.848619761630142	0.15	FALSE	similar
PD	PGD_p	desc	test	10	notaug	downsampling	9	0.873451426024955	0.823640819964349	0.08	FALSE	similar
PD	PGD_p	desc	cv	10	notaug	downsampling	9	1	1	1	FALSE	similar
PD	PGD_p	desp	test	10	notaug	downsampling	9	0.885795454545455	0.82979055258467	0.03	TRUE	different
PD	PGD_p	desp	cv	10	notaug	downsampling	9	0.995221618058988	0.996685890042291	0.07	FALSE	similar
PD	PGD_p	knorae	test	10	notaug	downsampling	9	0.875222816399287	0.821847147950089	0.1	FALSE	similar
PD	PGD_p	knorae	cv	10	notaug	downsampling	9	0.998774509803922	0.999323337178008	0.21	FALSE	similar
PD	PGD_p	knorau	test	10	notaug	downsampling	9	0.881862745098039	0.833589572192513	0.09	FALSE	similar
PD	PGD_p	knorau	cv	10	notaug	downsampling	9	0.991841736694678	0.997085736255286	0.07	FALSE	similar
PD	PGD_p	knn	test	11	notaug	downsampling	9	0.823083778966132	0.782831996434938	0.25	FALSE	similar
PD	PGD_p	knn	cv	11	notaug	downsampling	9	0.828182155215027	0.856239907727797	0.3	FALSE	similar
PD	PGD_p	rf	test	11	notaug	downsampling	9	0.859859625668449	0.826002673796791	0.29	FALSE	similar
PD	PGD_p	rf	cv	11	notaug	downsampling	9	0.874310018124897	0.849803921568627	0.25	FALSE	similar
PD	PGD_p	svm	test	11	notaug	downsampling	9	0.850746434937611	0.832987967914439	0.76	FALSE	similar
PD	PGD_p	svm	cv	11	notaug	downsampling	9	0.867888037567968	0.880561322568243	0.45	FALSE	similar
PD	PGD_p	mlp	test	11	notaug	downsampling	9	0.869563279857398	0.838491532976827	0.41	FALSE	similar
PD	PGD_p	mlp	cv	11	notaug	downsampling	9	0.888200280112045	0.882083813917724	0.55	FALSE	similar
PD	PGD_p	xgboost	test	11	notaug	downsampling	9	0.882609180035651	0.822537878787879	0.02	TRUE	different
PD	PGD_p	xgboost	cv	11	notaug	downsampling	9	0.866835557752513	0.862037677816225	0.71	FALSE	similar
PD	PGD_p	desc	test	11	notaug	downsampling	9	0.881740196078431	0.830392156862745	0.1	FALSE	similar
PD	PGD_p	desc	cv	11	notaug	downsampling	9	1	1	1	FALSE	similar
PD	PGD_p	desp	test	11	notaug	downsampling	9	0.888146167557932	0.835282976827095	0.06	FALSE	similar
PD	PGD_p	desp	cv	11	notaug	downsampling	9	0.995705635195255	0.996993464052288	0.18	FALSE	similar
PD	PGD_p	knorae	test	11	notaug	downsampling	9	0.880826648841355	0.831138591800357	0.1	FALSE	similar
PD	PGD_p	knorae	cv	11	notaug	downsampling	9	0.999314137419674	0.999454056132257	0.17	FALSE	similar
PD	PGD_p	knorau	test	11	notaug	downsampling	9	0.878977272727273	0.837555704099822	0.12	FALSE	similar
PD	PGD_p	knorau	cv	11	notaug	downsampling	9	0.993400889767672	0.997301038062284	0.2	FALSE	similar
PD	PGD_p	knn	test	12	notaug	downsampling	9	0.835851158645276	0.793170677361854	0.21	FALSE	similar
PD	PGD_p	knn	cv	12	notaug	downsampling	9	0.841551326412918	0.864152249134948	0.49	FALSE	similar
PD	PGD_p	rf	test	12	notaug	downsampling	9	0.871602049910873	0.831517379679144	0.21	FALSE	similar
PD	PGD_p	rf	cv	12	notaug	downsampling	9	0.878999835228209	0.856216839677047	0.22	FALSE	similar
PD	PGD_p	svm	test	12	notaug	downsampling	9	0.865819964349376	0.829656862745098	0.24	FALSE	similar
PD	PGD_p	svm	cv	12	notaug	downsampling	9	0.880950321304993	0.882714340638216	0.28	FALSE	similar
PD	PGD_p	mlp	test	12	notaug	downsampling	9	0.87748440285205	0.83801247771836	0.23	FALSE	similar
PD	PGD_p	mlp	cv	12	notaug	downsampling	9	0.893495633547537	0.880292195309496	0.18	FALSE	similar
PD	PGD_p	xgboost	test	12	notaug	downsampling	9	0.887032085561497	0.824576648841355	0.04	TRUE	different
PD	PGD_p	xgboost	cv	12	notaug	downsampling	9	0.871933185038721	0.864498269896194	0.38	FALSE	similar
PD	PGD_p	desc	test	12	notaug	downsampling	9	0.882653743315508	0.830704099821747	0.05	FALSE	similar
PD	PGD_p	desc	cv	12	notaug	downsampling	9	1	1	1	FALSE	similar
PD	PGD_p	desp	test	12	notaug	downsampling	9	0.892301693404635	0.839928698752228	0.05	FALSE	similar
PD	PGD_p	desp	cv	12	notaug	downsampling	9	0.996482122260669	0.997816224529027	0.22	FALSE	similar
PD	PGD_p	knorae	test	12	notaug	downsampling	9	0.883790106951872	0.829946524064171	0.08	FALSE	similar
PD	PGD_p	knorae	cv	12	notaug	downsampling	9	0.998914565826331	0.999600153787005	0.2	FALSE	similar
PD	PGD_p	knorau	test	12	notaug	downsampling	9	0.878966131907308	0.844474153297683	0.33	FALSE	similar
PD	PGD_p	knorau	cv	12	notaug	downsampling	9	0.995549101993739	0.998031526336025	0.37	FALSE	similar
PD	PGD_p	knn	test	13	notaug	downsampling	9	0.852283868092692	0.814561051693405	0.19	FALSE	similar
PD	PGD_p	knn	cv	13	notaug	downsampling	9	0.842476108090295	0.870711264898116	0.13	FALSE	similar
PD	PGD_p	rf	test	13	notaug	downsampling	9	0.871579768270945	0.840307486631016	0.42	FALSE	similar
PD	PGD_p	rf	cv	13	notaug	downsampling	9	0.883471329708354	0.880161476355248	0.9	FALSE	similar
PD	PGD_p	svm	test	13	notaug	downsampling	9	0.869418449197861	0.841053921568627	0.44	FALSE	similar
PD	PGD_p	svm	cv	13	notaug	downsampling	9	0.879207859614434	0.891372549019608	0.17	FALSE	similar
PD	PGD_p	mlp	test	13	notaug	downsampling	9	0.886876114081996	0.842925579322638	0.07	FALSE	similar
PD	PGD_p	mlp	cv	13	notaug	downsampling	9	0.894591365958148	0.896462898885044	0.1	FALSE	similar
PD	PGD_p	xgboost	test	13	notaug	downsampling	9	0.889026292335116	0.831417112299465	0.1	FALSE	similar
PD	PGD_p	xgboost	cv	13	notaug	downsampling	9	0.873671527434503	0.881814686658977	0.5	FALSE	similar
PD	PGD_p	desc	test	13	notaug	downsampling	9	0.883522727272727	0.835282976827095	0.08	FALSE	similar
PD	PGD_p	desc	cv	13	notaug	downsampling	9	1	1	1	FALSE	similar
PD	PGD_p	desp	test	13	notaug	downsampling	9	0.891967468805704	0.852139037433155	0.2	FALSE	similar
PD	PGD_p	desp	cv	13	notaug	downsampling	9	0.996486241555446	0.99840061514802	0.03	TRUE	different
PD	PGD_p	knorae	test	13	notaug	downsampling	9	0.892713903743315	0.844229055258467	0.1	FALSE	similar
PD	PGD_p	knorae	cv	13	notaug	downsampling	9	0.999056681496128	0.999507881584006	0.18	FALSE	similar
PD	PGD_p	knorau	test	13	notaug	downsampling	9	0.887121212121212	0.854567736185383	0.24	FALSE	similar
PD	PGD_p	knorau	cv	13	notaug	downsampling	9	0.99552232657769	0.998615916955017	0.22	FALSE	similar
PD	PGD_p	knn	test	2	notaug	downsampling	9	0.680280748663102	0.690040106951872	0.16	FALSE	similar
PD	PGD_p	knn	cv	2	notaug	downsampling	9	0.685222029988466	0.736624375240292	0.24	FALSE	similar
PD	PGD_p	rf	test	2	notaug	downsampling	9	0.676570855614973	0.677540106951872	0.94	FALSE	similar
PD	PGD_p	rf	cv	2	notaug	downsampling	9	0.688047866205306	0.68	0.87	FALSE	similar
PD	PGD_p	svm	test	2	notaug	downsampling	9	0.693783422459893	0.719674688057041	0.55	FALSE	similar
PD	PGD_p	svm	cv	2	notaug	downsampling	9	0.671918767507003	0.758308342945021	0	TRUE	different
PD	PGD_p	mlp	test	2	notaug	downsampling	9	0.711920677361854	0.74152183600713	0.54	FALSE	similar
PD	PGD_p	mlp	cv	2	notaug	downsampling	9	0.737252842313396	0.781976163014225	0.14	FALSE	similar
PD	PGD_p	xgboost	test	2	notaug	downsampling	9	0.697471033868093	0.695666221033868	0.42	FALSE	similar
PD	PGD_p	xgboost	cv	2	notaug	downsampling	9	0.691722277146153	0.692710495963091	0.89	FALSE	similar
PD	PGD_p	desc	test	2	notaug	downsampling	9	0.695733065953654	0.697448752228164	0.65	FALSE	similar
PD	PGD_p	desc	cv	2	notaug	downsampling	9	0.998945460537156	0.999254133025759	0.05	FALSE	similar
PD	PGD_p	desp	test	2	notaug	downsampling	9	0.704445187165775	0.708355614973262	0.71	FALSE	similar
PD	PGD_p	desp	cv	2	notaug	downsampling	9	0.972623166913824	0.955586312956555	0	TRUE	different
PD	PGD_p	knorae	test	2	notaug	downsampling	9	0.695098039215686	0.692736185383244	0.63	FALSE	similar
PD	PGD_p	knorae	cv	2	notaug	downsampling	9	0.990379387048937	0.990342176086121	0.23	FALSE	similar
PD	PGD_p	knorau	test	2	notaug	downsampling	9	0.711764705882353	0.713970588235294	0.44	FALSE	similar
PD	PGD_p	knorau	cv	2	notaug	downsampling	9	0.87674040204317	0.946874279123414	0	TRUE	different
PD	PGD_p	knn	test	3	notaug	downsampling	9	0.70804367201426	0.743905971479501	0.12	FALSE	similar
PD	PGD_p	knn	cv	3	notaug	downsampling	9	0.72450774427418	0.734925028835063	0.74	FALSE	similar
PD	PGD_p	rf	test	3	notaug	downsampling	9	0.711430481283422	0.706394830659537	0.31	FALSE	similar
PD	PGD_p	rf	cv	3	notaug	downsampling	9	0.734896605701104	0.71363321799308	0.52	FALSE	similar
PD	PGD_p	svm	test	3	notaug	downsampling	9	0.758322192513369	0.727762923351159	0.44	FALSE	similar
PD	PGD_p	svm	cv	3	notaug	downsampling	9	0.70739207447685	0.774225297962322	0	TRUE	different
PD	PGD_p	mlp	test	3	notaug	downsampling	9	0.755213903743316	0.748908199643494	0.33	FALSE	similar
PD	PGD_p	mlp	cv	3	notaug	downsampling	9	0.771683967704729	0.802445213379469	0.24	FALSE	similar
PD	PGD_p	xgboost	test	3	notaug	downsampling	9	0.73767825311943	0.720176024955437	0.71	FALSE	similar
PD	PGD_p	xgboost	cv	3	notaug	downsampling	9	0.736041769649036	0.727581699346405	0.78	FALSE	similar
PD	PGD_p	desc	test	3	notaug	downsampling	9	0.742914438502674	0.723039215686274	0.38	FALSE	similar
PD	PGD_p	desc	cv	3	notaug	downsampling	9	0.999726066897347	1	0.66	FALSE	similar
PD	PGD_p	desp	test	3	notaug	downsampling	9	0.743226381461676	0.74049688057041	0.3	FALSE	similar
PD	PGD_p	desp	cv	3	notaug	downsampling	9	0.97642527599275	0.975032679738562	0.03	TRUE	different
PD	PGD_p	knorae	test	3	notaug	downsampling	9	0.738669786096257	0.726147504456328	0.48	FALSE	similar
PD	PGD_p	knorae	cv	3	notaug	downsampling	9	0.992086834733894	0.994240676662822	0.07	FALSE	similar
PD	PGD_p	knorau	test	3	notaug	downsampling	9	0.746434937611408	0.739282531194296	0.35	FALSE	similar
PD	PGD_p	knorau	cv	3	notaug	downsampling	9	0.901390261987148	0.971272587466359	0	TRUE	different
PD	PGD_p	knn	test	4	notaug	downsampling	9	0.720788770053476	0.708489304812834	0.21	FALSE	similar
PD	PGD_p	knn	cv	4	notaug	downsampling	9	0.736655544570769	0.787481737793156	0.07	FALSE	similar
PD	PGD_p	rf	test	4	notaug	downsampling	9	0.723184046345811	0.742658199643494	0.33	FALSE	similar
PD	PGD_p	rf	cv	4	notaug	downsampling	9	0.755631075959796	0.783260284505959	0.21	FALSE	similar
PD	PGD_p	svm	test	4	notaug	downsampling	9	0.738045900178253	0.749164438502674	0.25	FALSE	similar
PD	PGD_p	svm	cv	4	notaug	downsampling	9	0.731053303674411	0.79280276816609	0	TRUE	different
PD	PGD_p	mlp	test	4	notaug	downsampling	9	0.766532976827094	0.749465240641711	0.28	FALSE	similar
PD	PGD_p	mlp	cv	4	notaug	downsampling	9	0.790074559235459	0.799500192233756	0.26	FALSE	similar
PD	PGD_p	xgboost	test	4	notaug	downsampling	9	0.735984848484848	0.724364973262032	0.55	FALSE	similar
PD	PGD_p	xgboost	cv	4	notaug	downsampling	9	0.747703493161971	0.781368704344483	0.21	FALSE	similar
PD	PGD_p	desc	test	4	notaug	downsampling	9	0.746813725490196	0.731896167557932	0.64	FALSE	similar
PD	PGD_p	desc	cv	4	notaug	downsampling	9	0.999711649365629	1	0.56	FALSE	similar
PD	PGD_p	desp	test	4	notaug	downsampling	9	0.754344919786096	0.741332442067736	0.4	FALSE	similar
PD	PGD_p	desp	cv	4	notaug	downsampling	9	0.981590871642775	0.990665128796617	0.04	TRUE	different
PD	PGD_p	knorae	test	4	notaug	downsampling	9	0.740842245989305	0.732798573975045	0.46	FALSE	similar
PD	PGD_p	knorae	cv	4	notaug	downsampling	9	0.994002306805075	0.998654363706267	0.04	TRUE	different
PD	PGD_p	knorau	test	4	notaug	downsampling	9	0.751470588235294	0.736575311942959	0.17	FALSE	similar
PD	PGD_p	knorau	cv	4	notaug	downsampling	9	0.920058905915307	0.99121876201461	0	TRUE	different
PD	PGD_p	knn	test	5	notaug	downsampling	9	0.74400623885918	0.749587789661319	0.14	FALSE	similar
PD	PGD_p	knn	cv	5	notaug	downsampling	9	0.752350057670127	0.790834294502115	0.18	FALSE	similar
PD	PGD_p	rf	test	5	notaug	downsampling	9	0.765006684491979	0.77594696969697	0.53	FALSE	similar
PD	PGD_p	rf	cv	5	notaug	downsampling	9	0.779687757455924	0.80556708958093	0.3	FALSE	similar
PD	PGD_p	svm	test	5	notaug	downsampling	9	0.7349376114082	0.775724153297683	0.12	FALSE	similar
PD	PGD_p	svm	cv	5	notaug	downsampling	9	0.744092931290163	0.81360246059208	0	TRUE	different
PD	PGD_p	mlp	test	5	notaug	downsampling	9	0.782085561497326	0.777829768270945	0.21	FALSE	similar
PD	PGD_p	mlp	cv	5	notaug	downsampling	9	0.804387048937222	0.814878892733564	0.42	FALSE	similar
PD	PGD_p	xgboost	test	5	notaug	downsampling	9	0.770131461675579	0.775790998217469	0.32	FALSE	similar
PD	PGD_p	xgboost	cv	5	notaug	downsampling	9	0.765303180095568	0.801076509034987	0.18	FALSE	similar
PD	PGD_p	desc	test	5	notaug	downsampling	9	0.786029411764706	0.769061942959002	0.54	FALSE	similar
PD	PGD_p	desc	cv	5	notaug	downsampling	9	0.999950568462679	1	0.6	FALSE	similar
PD	PGD_p	desp	test	5	notaug	downsampling	9	0.78783422459893	0.786319073083779	0.6	FALSE	similar
PD	PGD_p	desp	cv	5	notaug	downsampling	9	0.987065414401055	0.991149557862361	0.09	FALSE	similar
PD	PGD_p	knorae	test	5	notaug	downsampling	9	0.776737967914438	0.773897058823529	0.59	FALSE	similar
PD	PGD_p	knorae	cv	5	notaug	downsampling	9	0.996789009721536	0.998738946559016	0.08	FALSE	similar
PD	PGD_p	knorau	test	5	notaug	downsampling	9	0.774532085561497	0.7724376114082	0.26	FALSE	similar
PD	PGD_p	knorau	cv	5	notaug	downsampling	9	0.944873537650354	0.99196462898885	0	TRUE	different
PD	PGD_p	knn	test	6	notaug	downsampling	9	0.768181818181818	0.782508912655971	0.32	FALSE	similar
PD	PGD_p	knn	cv	6	notaug	downsampling	9	0.743355577525128	0.816063052672049	0	TRUE	different
PD	PGD_p	rf	test	6	notaug	downsampling	9	0.798094919786096	0.790129233511586	0.87	FALSE	similar
PD	PGD_p	rf	cv	6	notaug	downsampling	9	0.820287526775416	0.833302575932334	0.7	FALSE	similar
PD	PGD_p	svm	test	6	notaug	downsampling	9	0.768850267379679	0.785851158645276	0.25	FALSE	similar
PD	PGD_p	svm	cv	6	notaug	downsampling	9	0.760708106772121	0.82641291810842	0.01	TRUE	different
PD	PGD_p	mlp	test	6	notaug	downsampling	9	0.817413101604278	0.795487967914439	0.46	FALSE	similar
PD	PGD_p	mlp	cv	6	notaug	downsampling	9	0.8318874608667	0.833448673587082	0.19	FALSE	similar
PD	PGD_p	xgboost	test	6	notaug	downsampling	9	0.818983957219251	0.785282976827094	0.44	FALSE	similar
PD	PGD_p	xgboost	cv	6	notaug	downsampling	9	0.789574064920086	0.834925028835063	0.1	FALSE	similar
PD	PGD_p	desc	test	6	notaug	downsampling	9	0.816354723707665	0.793081550802139	0.7	FALSE	similar
PD	PGD_p	desc	cv	6	notaug	downsampling	9	1	1	1	FALSE	similar
PD	PGD_p	desp	test	6	notaug	downsampling	9	0.820666221033868	0.798885918003565	0.41	FALSE	similar
PD	PGD_p	desp	cv	6	notaug	downsampling	9	0.991355659911023	0.993817762399077	0.02	TRUE	different
PD	PGD_p	knorae	test	6	notaug	downsampling	9	0.817368538324421	0.794786096256685	0.76	FALSE	similar
PD	PGD_p	knorae	cv	6	notaug	downsampling	9	0.998364639973637	0.999100346020761	0.35	FALSE	similar
PD	PGD_p	knorau	test	6	notaug	downsampling	9	0.820398841354724	0.7987188057041	0.62	FALSE	similar
PD	PGD_p	knorau	cv	6	notaug	downsampling	9	0.970499670456418	0.99522491349481	0	TRUE	different
PD	PGD_p	knn	test	7	notaug	downsampling	9	0.815741978609626	0.799509803921569	0.53	FALSE	similar
PD	PGD_p	knn	cv	7	notaug	downsampling	9	0.754638325918603	0.81997693194925	0.01	TRUE	different
PD	PGD_p	rf	test	7	notaug	downsampling	9	0.822381907308378	0.795632798573975	0.72	FALSE	similar
PD	PGD_p	rf	cv	7	notaug	downsampling	9	0.823290492667655	0.830572856593618	0.77	FALSE	similar
PD	PGD_p	svm	test	7	notaug	downsampling	9	0.788469251336898	0.801916221033868	0.41	FALSE	similar
PD	PGD_p	svm	cv	7	notaug	downsampling	9	0.78945460537156	0.832748942714341	0.01	TRUE	different
PD	PGD_p	mlp	test	7	notaug	downsampling	9	0.84280303030303	0.815352049910873	0.63	FALSE	similar
PD	PGD_p	mlp	cv	7	notaug	downsampling	9	0.839880952380952	0.847450980392157	0.43	FALSE	similar
PD	PGD_p	xgboost	test	7	notaug	downsampling	9	0.83468137254902	0.798863636363636	0.31	FALSE	similar
PD	PGD_p	xgboost	cv	7	notaug	downsampling	9	0.807758691711979	0.835586312956555	0.27	FALSE	similar
PD	PGD_p	desc	test	7	notaug	downsampling	9	0.846802584670232	0.807742869875223	0.31	FALSE	similar
PD	PGD_p	desc	cv	7	notaug	downsampling	9	1	1	1	FALSE	similar
PD	PGD_p	desp	test	7	notaug	downsampling	9	0.847972370766488	0.819607843137255	0.44	FALSE	similar
PD	PGD_p	desp	cv	7	notaug	downsampling	9	0.994890014829461	0.993994617454825	0.04	TRUE	different
PD	PGD_p	knorae	test	7	notaug	downsampling	9	0.842881016042781	0.808166221033868	0.44	FALSE	similar
PD	PGD_p	knorae	cv	7	notaug	downsampling	9	0.998883671115505	0.999500192233756	0.32	FALSE	similar
PD	PGD_p	knorau	test	7	notaug	downsampling	9	0.854556595365419	0.819808377896613	0.39	FALSE	similar
PD	PGD_p	knorau	cv	7	notaug	downsampling	9	0.981648541769649	0.995717031910804	0.02	TRUE	different
PD	PGD_p	knn	test	8	notaug	downsampling	9	0.812990196078431	0.804311497326203	0.78	FALSE	similar
PD	PGD_p	knn	cv	8	notaug	downsampling	9	0.79896605701104	0.8479815455594	0.08	FALSE	similar
PD	PGD_p	rf	test	8	notaug	downsampling	9	0.837778520499109	0.816031639928699	0.64	FALSE	similar
PD	PGD_p	rf	cv	8	notaug	downsampling	9	0.864889190970506	0.842006920415225	0.28	FALSE	similar
PD	PGD_p	svm	test	8	notaug	downsampling	9	0.816722370766488	0.825311942959002	0.73	FALSE	similar
PD	PGD_p	svm	cv	8	notaug	downsampling	9	0.841992090954029	0.854448289119569	0.59	FALSE	similar
PD	PGD_p	mlp	test	8	notaug	downsampling	9	0.853086007130125	0.831561942959002	0.63	FALSE	similar
PD	PGD_p	mlp	cv	8	notaug	downsampling	9	0.869962102488054	0.86477508650519	0.9	FALSE	similar
PD	PGD_p	xgboost	test	8	notaug	downsampling	9	0.866900623885918	0.808678698752228	0.06	FALSE	similar
PD	PGD_p	xgboost	cv	8	notaug	downsampling	9	0.84601458230351	0.853771626297578	0.85	FALSE	similar
PD	PGD_p	desc	test	8	notaug	downsampling	9	0.858823529411765	0.819763814616756	0.34	FALSE	similar
PD	PGD_p	desc	cv	8	notaug	downsampling	9	1	1	1	FALSE	similar
PD	PGD_p	desp	test	8	notaug	downsampling	9	0.864850713012478	0.831394830659537	0.26	FALSE	similar
PD	PGD_p	desp	cv	8	notaug	downsampling	9	0.99532048113363	0.995378700499808	0.13	FALSE	similar
PD	PGD_p	knorae	test	8	notaug	downsampling	9	0.856339126559715	0.819128787878788	0.24	FALSE	similar
PD	PGD_p	knorae	cv	8	notaug	downsampling	9	0.999349151425276	0.999415609381007	0.16	FALSE	similar
PD	PGD_p	knorau	test	8	notaug	downsampling	9	0.869808377896613	0.825323083778966	0.16	FALSE	similar
PD	PGD_p	knorau	cv	8	notaug	downsampling	9	0.991654308782336	0.996532103037293	0.19	FALSE	similar
PD	PGD_p	knn	test	9	notaug	downsampling	9	0.811051693404635	0.789616755793226	0.43	FALSE	similar
PD	PGD_p	knn	cv	9	notaug	downsampling	9	0.831559976931949	0.84960399846213	0.45	FALSE	similar
PD	PGD_p	rf	test	9	notaug	downsampling	9	0.845967023172906	0.819618983957219	0.4	FALSE	similar
PD	PGD_p	rf	cv	9	notaug	downsampling	9	0.871539792387543	0.848858131487889	0.25	FALSE	similar
PD	PGD_p	svm	test	9	notaug	downsampling	9	0.82920008912656	0.833634135472371	0.43	FALSE	similar
PD	PGD_p	svm	cv	9	notaug	downsampling	9	0.864425770308123	0.858669742406767	0.2	FALSE	similar
PD	PGD_p	mlp	test	9	notaug	downsampling	9	0.869061942959002	0.84323752228164	0.34	FALSE	similar
PD	PGD_p	mlp	cv	9	notaug	downsampling	9	0.887390838688417	0.863660130718954	0.15	FALSE	similar
PD	PGD_p	xgboost	test	9	notaug	downsampling	9	0.877295008912656	0.818438057040998	0.01	TRUE	different
PD	PGD_p	xgboost	cv	9	notaug	downsampling	9	0.861624649859944	0.847689350249904	0.21	FALSE	similar
PD	PGD_p	desc	test	9	notaug	downsampling	9	0.866065062388592	0.828899286987522	0.19	FALSE	similar
PD	PGD_p	desc	cv	9	notaug	downsampling	9	1	1	1	FALSE	similar
PD	PGD_p	desp	test	9	notaug	downsampling	9	0.874008467023173	0.836530748663102	0.24	FALSE	similar
PD	PGD_p	desp	cv	9	notaug	downsampling	9	0.995353435491844	0.995893886966551	0.1	FALSE	similar
PD	PGD_p	knorae	test	9	notaug	downsampling	9	0.872682709447415	0.827974598930481	0.1	FALSE	similar
PD	PGD_p	knorae	cv	9	notaug	downsampling	9	0.999062860438293	0.999392541330258	0.09	FALSE	similar
PD	PGD_p	knorau	test	9	notaug	downsampling	9	0.868159536541889	0.834893048128342	0.18	FALSE	similar
PD	PGD_p	knorau	cv	9	notaug	downsampling	9	0.990949909375515	0.99677816224529	0.07	FALSE	similar
