# Supplementary material for: EPheClass: ensemble-based phenotype classifier from 16S rRNA gene sequences
Source: Front Bioinform. 2025 Sep 30;5:1514880. doi: 10.3389/fbinf.2025.1514880 (PMC12518240; doi:10.3389/fbinf.2025.1514880)
Supplement: Supplementary file 2 [file DataSheet6.csv]

dataset	model	source	feature_size	trail1	trail2	seed	auc1	auc2	p_value	p_significant	roc_diff
IBD	knn	test	1500	aug	notaug	0	0.787564098429387	0.772502983197343	0.95	FALSE	similar
IBD	knn	test	1500	aug	downsampling	0	0.787564098429387	0.736478859612346	0.2	FALSE	similar
IBD	knn	test	1500	notaug	downsampling	0	0.772502983197343	0.736478859612346	0.56	FALSE	similar
IBD	knn	cv	1500	aug	notaug	0	0.918397373022304	0.748003090455248	0	TRUE	different
IBD	knn	cv	1500	aug	downsampling	0	0.918397373022304	0.743422363060208	0	TRUE	different
IBD	knn	cv	1500	notaug	downsampling	0	0.748003090455248	0.743422363060208	0.44	FALSE	similar
IBD	rf	test	1500	aug	notaug	0	0.822346566904247	0.815977037443158	0.69	FALSE	similar
IBD	rf	test	1500	aug	downsampling	0	0.822346566904247	0.840100622440094	0.84	FALSE	similar
IBD	rf	test	1500	notaug	downsampling	0	0.815977037443158	0.840100622440094	0.57	FALSE	similar
IBD	rf	cv	1500	aug	notaug	0	0.927868992281121	0.77263758469036	0	TRUE	different
IBD	rf	cv	1500	aug	downsampling	0	0.927868992281121	0.77323675871435	0	TRUE	different
IBD	rf	cv	1500	notaug	downsampling	0	0.77263758469036	0.77323675871435	0.89	FALSE	similar
IBD	svm	test	1500	aug	notaug	0	0.905295578417777	0.905134324507369	1	FALSE	similar
IBD	svm	test	1500	aug	downsampling	0	0.905295578417777	0.887235140452156	0.91	FALSE	similar
IBD	svm	test	1500	notaug	downsampling	0	0.905134324507369	0.887235140452156	0.76	FALSE	similar
IBD	svm	cv	1500	aug	notaug	0	0.943349396562753	0.842208486865565	0	TRUE	different
IBD	svm	cv	1500	aug	downsampling	0	0.943349396562753	0.840724309642372	0	TRUE	different
IBD	svm	cv	1500	notaug	downsampling	0	0.842208486865565	0.840724309642372	0.75	FALSE	similar
IBD	mlp	test	1500	aug	notaug	0	0.859015706130874	0.867497661818299	0.93	FALSE	similar
IBD	mlp	test	1500	aug	downsampling	0	0.859015706130874	0.864756345341374	0.57	FALSE	similar
IBD	mlp	test	1500	notaug	downsampling	0	0.867497661818299	0.864756345341374	0.66	FALSE	similar
IBD	mlp	cv	1500	aug	notaug	0	0.955890443089258	0.825416022821823	0	TRUE	different
IBD	mlp	cv	1500	aug	downsampling	0	0.955890443089258	0.830620190131281	0	TRUE	different
IBD	mlp	cv	1500	notaug	downsampling	0	0.825416022821823	0.830620190131281	0.79	FALSE	similar
IBD	xgboost	test	1500	aug	notaug	0	0.865498113329248	0.851517399296933	0.79	FALSE	similar
IBD	xgboost	test	1500	aug	downsampling	0	0.865498113329248	0.840761763472764	0.52	FALSE	similar
IBD	xgboost	test	1500	notaug	downsampling	0	0.851517399296933	0.840761763472764	0.92	FALSE	similar
IBD	xgboost	cv	1500	aug	notaug	0	0.951967034841571	0.820952692261976	0	TRUE	different
IBD	xgboost	cv	1500	aug	downsampling	0	0.951967034841571	0.815636034404708	0	TRUE	different
IBD	xgboost	cv	1500	notaug	downsampling	0	0.820952692261976	0.815636034404708	0.79	FALSE	similar
IBD	desc	test	1500	aug	notaug	0	0.882171767665366	0.892556519495598	0.98	FALSE	similar
IBD	desc	test	1500	aug	downsampling	0	0.882171767665366	0.87346405650337	0.57	FALSE	similar
IBD	desc	test	1500	notaug	downsampling	0	0.892556519495598	0.87346405650337	0.25	FALSE	similar
IBD	desc	cv	1500	aug	notaug	0	1	1	1	FALSE	similar
IBD	desc	cv	1500	aug	downsampling	0	1	1	1	FALSE	similar
IBD	desc	cv	1500	notaug	downsampling	0	1	1	1	FALSE	similar
IBD	desp	test	1500	aug	notaug	0	0.897152255942207	0.901586738478408	0.99	FALSE	similar
IBD	desp	test	1500	aug	downsampling	0	0.897152255942207	0.875108846389525	0.79	FALSE	similar
IBD	desp	test	1500	notaug	downsampling	0	0.901586738478408	0.875108846389525	0.48	FALSE	similar
IBD	desp	cv	1500	aug	notaug	0	1	1	1	FALSE	similar
IBD	desp	cv	1500	aug	downsampling	0	1	1	1	FALSE	similar
IBD	desp	cv	1500	notaug	downsampling	0	1	1	1	FALSE	similar
IBD	knorae	test	1500	aug	notaug	0	0.898797045828361	0.902618763505015	0.96	FALSE	similar
IBD	knorae	test	1500	aug	downsampling	0	0.898797045828361	0.876173122198213	0.65	FALSE	similar
IBD	knorae	test	1500	notaug	downsampling	0	0.902618763505015	0.876173122198213	0.48	FALSE	similar
IBD	knorae	cv	1500	aug	notaug	0	1	1	1	FALSE	similar
IBD	knorae	cv	1500	aug	downsampling	0	1	1	1	FALSE	similar
IBD	knorae	cv	1500	notaug	downsampling	0	1	1	1	FALSE	similar
IBD	knorau	test	1500	aug	notaug	0	0.888734801818944	0.892185635501661	0.92	FALSE	similar
IBD	knorau	test	1500	aug	downsampling	0	0.888734801818944	0.880801109426904	0.71	FALSE	similar
IBD	knorau	test	1500	notaug	downsampling	0	0.892185635501661	0.880801109426904	0.59	FALSE	similar
IBD	knorau	cv	1500	aug	notaug	0	1	1	1	FALSE	similar
IBD	knorau	cv	1500	aug	downsampling	0	1	1	1	FALSE	similar
IBD	knorau	cv	1500	notaug	downsampling	0	1	1	1	FALSE	similar
IBD	knn	test	10	notaug	downsampling	0	0.530347985938659	0.727029380462476	0	TRUE	different
IBD	knn	cv	10	notaug	downsampling	0	0.638291929157257	0.744653689452241	0	TRUE	different
IBD	rf	test	10	notaug	downsampling	0	0.633308607733738	0.763617892733899	0	TRUE	different
IBD	rf	cv	10	notaug	downsampling	0	0.651907761797219	0.757863286555002	0	TRUE	different
IBD	svm	test	10	notaug	downsampling	0	0.554761827974328	0.77950140290902	0	TRUE	different
IBD	svm	cv	10	notaug	downsampling	0	0.680369665993106	0.808248076052512	0	TRUE	different
IBD	mlp	test	10	notaug	downsampling	0	0.602670364756345	0.761457090334441	0	TRUE	different
IBD	mlp	cv	10	notaug	downsampling	0	0.712257815285867	0.804028972385695	0	TRUE	different
IBD	xgboost	test	10	notaug	downsampling	0	0.596639468507111	0.734189054084562	0	TRUE	different
IBD	xgboost	cv	10	notaug	downsampling	0	0.630482586473315	0.761113626075147	0	TRUE	different
IBD	desc	test	10	notaug	downsampling	0	0.606008320701777	0.761150707904667	0	TRUE	different
IBD	desc	cv	10	notaug	downsampling	0	1	1	1	FALSE	similar
IBD	desp	test	10	notaug	downsampling	0	0.598510013867836	0.772067597639243	0	TRUE	different
IBD	desp	cv	10	notaug	downsampling	0	0.99788422679187	0.994748755092802	0	TRUE	different
IBD	knorae	test	10	notaug	downsampling	0	0.60607282226594	0.762182732931274	0	TRUE	different
IBD	knorae	cv	10	notaug	downsampling	0	0.999607749910852	0.99896785875962	0.03	TRUE	different
IBD	knorau	test	10	notaug	downsampling	0	0.596510465378785	0.76429515915761	0	TRUE	different
IBD	knorau	cv	10	notaug	downsampling	0	0.97426601687864	0.995391579900407	0.01	TRUE	different
IBD	knn	test	18	notaug	downsampling	0	0.731012352049537	0.731996000903022	0.93	FALSE	similar
IBD	knn	cv	18	notaug	downsampling	0	0.735186615951504	0.756822091444092	0.78	FALSE	similar
IBD	rf	test	18	notaug	downsampling	0	0.784661528042055	0.781742832263682	0.97	FALSE	similar
IBD	rf	cv	18	notaug	downsampling	0	0.770456436467372	0.814649162516976	0.11	FALSE	similar
IBD	svm	test	18	notaug	downsampling	0	0.765375560357339	0.767036475634534	0.25	FALSE	similar
IBD	svm	cv	18	notaug	downsampling	0	0.796799595863545	0.843657763693979	0.05	FALSE	similar
IBD	mlp	test	18	notaug	downsampling	0	0.751717354145838	0.764150030638243	0.68	FALSE	similar
IBD	mlp	cv	18	notaug	downsampling	0	0.790892071793653	0.834622000905387	0.08	FALSE	similar
IBD	xgboost	test	18	notaug	downsampling	0	0.767407359628471	0.757457993356339	0.99	FALSE	similar
IBD	xgboost	cv	18	notaug	downsampling	0	0.774744443123737	0.818415572657311	0.16	FALSE	similar
IBD	desc	test	18	notaug	downsampling	0	0.785032412035992	0.774663785596801	0.83	FALSE	similar
IBD	desc	cv	18	notaug	downsampling	0	1	1	1	FALSE	similar
IBD	desp	test	18	notaug	downsampling	0	0.786064437062599	0.784822781952462	0.81	FALSE	similar
IBD	desp	cv	18	notaug	downsampling	0	0.99934624985142	0.998080579447714	0.03	TRUE	different
IBD	knorae	test	18	notaug	downsampling	0	0.789886154739252	0.779469152126939	0.91	FALSE	similar
IBD	knorae	cv	18	notaug	downsampling	0	0.99997325567574	0.999456767768221	0	TRUE	different
IBD	knorau	test	18	notaug	downsampling	0	0.779904537685039	0.771196826523043	0.86	FALSE	similar
IBD	knorau	cv	18	notaug	downsampling	0	0.998107096160704	0.998062471706655	0.6	FALSE	similar
IBD	knn	test	22	notaug	downsampling	0	0.764166156029284	0.75153997484439	0.96	FALSE	similar
IBD	knn	cv	22	notaug	downsampling	0	0.743444668964698	0.780144861928474	0.15	FALSE	similar
IBD	rf	test	22	notaug	downsampling	0	0.795868674815364	0.81315509401103	0.54	FALSE	similar
IBD	rf	cv	22	notaug	downsampling	0	0.795676334244621	0.810448166591218	0.42	FALSE	similar
IBD	svm	test	22	notaug	downsampling	0	0.78256522720676	0.781710581481601	0.38	FALSE	similar
IBD	svm	cv	22	notaug	downsampling	0	0.823704386069179	0.853644182888185	0.25	FALSE	similar
IBD	mlp	test	22	notaug	downsampling	0	0.771857967555713	0.785225916728481	0.47	FALSE	similar
IBD	mlp	cv	22	notaug	downsampling	0	0.81324735528349	0.828229968311453	0.72	FALSE	similar
IBD	xgboost	test	22	notaug	downsampling	0	0.808833489212113	0.770180926887477	0.46	FALSE	similar
IBD	xgboost	cv	22	notaug	downsampling	0	0.790422560323309	0.828899954730647	0.17	FALSE	similar
IBD	desc	test	22	notaug	downsampling	0	0.816928435514561	0.804092624246138	0.79	FALSE	similar
IBD	desc	cv	22	notaug	downsampling	0	1	1	1	FALSE	similar
IBD	desp	test	22	notaug	downsampling	0	0.821620924307414	0.803512110168672	0.75	FALSE	similar
IBD	desp	cv	22	notaug	downsampling	0	0.999610721502437	0.998922589406971	0.05	FALSE	similar
IBD	knorae	test	22	notaug	downsampling	0	0.819363369561712	0.799819395620344	0.75	FALSE	similar
IBD	knorae	cv	22	notaug	downsampling	0	0.999895994294544	0.999529198732458	0.04	TRUE	different
IBD	knorau	test	22	notaug	downsampling	0	0.815831908923791	0.800464411261973	0.79	FALSE	similar
IBD	knorau	cv	22	notaug	downsampling	0	0.998633067871152	0.998985966500679	0.93	FALSE	similar
IBD	knn	test	6	notaug	downsampling	0	0.592285612926113	0.649740381204244	0.23	FALSE	similar
IBD	knn	cv	6	notaug	downsampling	0	0.613170093902294	0.664988682661838	0.1	FALSE	similar
IBD	rf	test	6	notaug	downsampling	0	0.641032670042249	0.662285935433934	0.94	FALSE	similar
IBD	rf	cv	6	notaug	downsampling	0	0.615291810293593	0.706989588048891	0	TRUE	different
IBD	svm	test	6	notaug	downsampling	0	0.581723481794434	0.656061534492211	0.07	FALSE	similar
IBD	svm	cv	6	notaug	downsampling	0	0.633480922382028	0.702770484382073	0.05	FALSE	similar
IBD	mlp	test	6	notaug	downsampling	0	0.602186603025123	0.688344567355758	0.05	FALSE	similar
IBD	mlp	cv	6	notaug	downsampling	0	0.703714489480566	0.731109099139882	0.5	FALSE	similar
IBD	xgboost	test	6	notaug	downsampling	0	0.623988131712194	0.671316154416745	0.42	FALSE	similar
IBD	xgboost	cv	6	notaug	downsampling	0	0.635409485320338	0.679529198732458	0.21	FALSE	similar
IBD	desc	test	6	notaug	downsampling	0	0.6483374721837	0.66725255587448	0.79	FALSE	similar
IBD	desc	cv	6	notaug	downsampling	0	0.999803874955426	1	0.24	FALSE	similar
IBD	desp	test	6	notaug	downsampling	0	0.641709936465959	0.673831715419099	0.62	FALSE	similar
IBD	desp	cv	6	notaug	downsampling	0	0.986595150362534	0.996441828881847	0.03	TRUE	different
IBD	knorae	test	6	notaug	downsampling	0	0.646450801431935	0.665752894507692	0.73	FALSE	similar
IBD	knorae	cv	6	notaug	downsampling	0	0.994915606799002	0.999139882299683	0.02	TRUE	different
IBD	knorau	test	6	notaug	downsampling	0	0.637920469571387	0.662608443254749	0.53	FALSE	similar
IBD	knorau	cv	6	notaug	downsampling	0	0.911770474266017	0.996233589859665	0	TRUE	different
