# Supplementary material for: EPheClass: ensemble-based phenotype classifier from 16S rRNA gene sequences
Source: Front Bioinform. 2025 Sep 30;5:1514880. doi: 10.3389/fbinf.2025.1514880 (PMC12518240; doi:10.3389/fbinf.2025.1514880)
Supplement: Supplementary file 3 [file DataSheet3.csv]

dataset	subset	model	source	feature_size	trail1	trail2	seed	auc1	auc2	p_value	p_significant	roc_diff
PD	PD_p	knn	test	1500	aug	notaug	9	0.90021645021645	0.894396344396344	0.99	FALSE	similar
PD	PD_p	knn	test	1500	aug	downsampling	9	0.90021645021645	0.858561808561809	0.08	FALSE	similar
PD	PD_p	knn	test	1500	notaug	downsampling	9	0.894396344396344	0.858561808561809	0.15	FALSE	similar
PD	PD_p	knn	cv	1500	aug	notaug	9	0.900293118379855	0.88366309151067	0.3	FALSE	similar
PD	PD_p	knn	cv	1500	aug	downsampling	9	0.900293118379855	0.89036524413687	0.24	FALSE	similar
PD	PD_p	knn	cv	1500	notaug	downsampling	9	0.88366309151067	0.89036524413687	0.36	FALSE	similar
PD	PD_p	rf	test	1500	aug	notaug	9	0.893145743145743	0.91050986050986	0.71	FALSE	similar
PD	PD_p	rf	test	1500	aug	downsampling	9	0.893145743145743	0.884187109187109	0.93	FALSE	similar
PD	PD_p	rf	test	1500	notaug	downsampling	9	0.91050986050986	0.884187109187109	0.33	FALSE	similar
PD	PD_p	rf	cv	1500	aug	notaug	9	0.925741123176337	0.919101547753869	0.78	FALSE	similar
PD	PD_p	rf	cv	1500	aug	downsampling	9	0.925741123176337	0.912687427912341	0.34	FALSE	similar
PD	PD_p	rf	cv	1500	notaug	downsampling	9	0.919101547753869	0.912687427912341	0.81	FALSE	similar
PD	PD_p	svm	test	1500	aug	notaug	9	0.95	0.937770562770563	0.59	FALSE	similar
PD	PD_p	svm	test	1500	aug	downsampling	9	0.95	0.917700817700818	0.16	FALSE	similar
PD	PD_p	svm	test	1500	notaug	downsampling	9	0.937770562770563	0.917700817700818	0.52	FALSE	similar
PD	PD_p	svm	cv	1500	aug	notaug	9	0.950254257988586	0.941074323274044	0.75	FALSE	similar
PD	PD_p	svm	cv	1500	aug	downsampling	9	0.950254257988586	0.935793925413303	0.28	FALSE	similar
PD	PD_p	svm	cv	1500	notaug	downsampling	9	0.941074323274044	0.935793925413303	0.78	FALSE	similar
PD	PD_p	mlp	test	1500	aug	notaug	9	0.947041847041847	0.95513468013468	0.77	FALSE	similar
PD	PD_p	mlp	test	1500	aug	downsampling	9	0.947041847041847	0.930242905242905	0.42	FALSE	similar
PD	PD_p	mlp	test	1500	notaug	downsampling	9	0.95513468013468	0.930242905242905	0.15	FALSE	similar
PD	PD_p	mlp	cv	1500	aug	notaug	9	0.948020340639087	0.939666466813226	0.63	FALSE	similar
PD	PD_p	mlp	cv	1500	aug	downsampling	9	0.948020340639087	0.933410226835832	0.15	FALSE	similar
PD	PD_p	mlp	cv	1500	notaug	downsampling	9	0.939666466813226	0.933410226835832	0.38	FALSE	similar
PD	PD_p	xgboost	test	1500	aug	notaug	9	0.940909090909091	0.93977873977874	1	FALSE	similar
PD	PD_p	xgboost	test	1500	aug	downsampling	9	0.940909090909091	0.904978354978355	0.07	FALSE	similar
PD	PD_p	xgboost	test	1500	notaug	downsampling	9	0.93977873977874	0.904978354978355	0.05	FALSE	similar
PD	PD_p	xgboost	cv	1500	aug	notaug	9	0.942135767104124	0.929120866919814	0.46	FALSE	similar
PD	PD_p	xgboost	cv	1500	aug	downsampling	9	0.942135767104124	0.930319108035371	0.42	FALSE	similar
PD	PD_p	xgboost	cv	1500	notaug	downsampling	9	0.929120866919814	0.930319108035371	0.8	FALSE	similar
PD	PD_p	desc	test	1500	aug	notaug	9	0.945214045214045	0.938095238095238	0.88	FALSE	similar
PD	PD_p	desc	test	1500	aug	downsampling	9	0.945214045214045	0.935618085618086	0.4	FALSE	similar
PD	PD_p	desc	test	1500	notaug	downsampling	9	0.938095238095238	0.935618085618086	0.47	FALSE	similar
PD	PD_p	desc	cv	1500	aug	notaug	9	1	1	1	FALSE	similar
PD	PD_p	desc	cv	1500	aug	downsampling	9	1	1	1	FALSE	similar
PD	PD_p	desc	cv	1500	notaug	downsampling	9	1	1	1	FALSE	similar
PD	PD_p	desp	test	1500	aug	notaug	9	0.949314574314574	0.942496392496392	0.99	FALSE	similar
PD	PD_p	desp	test	1500	aug	downsampling	9	0.949314574314574	0.921007696007696	0.18	FALSE	similar
PD	PD_p	desp	test	1500	notaug	downsampling	9	0.942496392496392	0.921007696007696	0.2	FALSE	similar
PD	PD_p	desp	cv	1500	aug	notaug	9	1	1	1	FALSE	similar
PD	PD_p	desp	cv	1500	aug	downsampling	9	1	1	1	FALSE	similar
PD	PD_p	desp	cv	1500	notaug	downsampling	9	1	1	1	FALSE	similar
PD	PD_p	knorae	test	1500	aug	notaug	9	0.951851851851852	0.946548821548822	0.97	FALSE	similar
PD	PD_p	knorae	test	1500	aug	downsampling	9	0.951851851851852	0.927633477633478	0.19	FALSE	similar
PD	PD_p	knorae	test	1500	notaug	downsampling	9	0.946548821548822	0.927633477633478	0.56	FALSE	similar
PD	PD_p	knorae	cv	1500	aug	notaug	9	1	1	1	FALSE	similar
PD	PD_p	knorae	cv	1500	aug	downsampling	9	1	1	1	FALSE	similar
PD	PD_p	knorae	cv	1500	notaug	downsampling	9	1	1	1	FALSE	similar
PD	PD_p	knorau	test	1500	aug	notaug	9	0.93534151034151	0.942039442039442	0.93	FALSE	similar
PD	PD_p	knorau	test	1500	aug	downsampling	9	0.93534151034151	0.922101972101972	0.68	FALSE	similar
PD	PD_p	knorau	test	1500	notaug	downsampling	9	0.942039442039442	0.922101972101972	0.43	FALSE	similar
PD	PD_p	knorau	cv	1500	aug	notaug	9	1	1	1	FALSE	similar
PD	PD_p	knorau	cv	1500	aug	downsampling	9	1	1	1	FALSE	similar
PD	PD_p	knorau	cv	1500	notaug	downsampling	9	1	1	1	FALSE	similar
PD	PD_p	knn	test	10	notaug	downsampling	9	0.833489658489659	0.817171717171717	0.82	FALSE	similar
PD	PD_p	knn	cv	10	notaug	downsampling	9	0.831097195390047	0.872410611303345	0.1	FALSE	similar
PD	PD_p	rf	test	10	notaug	downsampling	9	0.858730158730159	0.864213564213564	0.72	FALSE	similar
PD	PD_p	rf	cv	10	notaug	downsampling	9	0.878924344369684	0.888158400615148	0.9	FALSE	similar
PD	PD_p	svm	test	10	notaug	downsampling	9	0.844143819143819	0.844408369408369	0.86	FALSE	similar
PD	PD_p	svm	cv	10	notaug	downsampling	9	0.866673328448027	0.897062668204537	0.16	FALSE	similar
PD	PD_p	mlp	test	10	notaug	downsampling	9	0.873424723424723	0.862457912457912	0.61	FALSE	similar
PD	PD_p	mlp	cv	10	notaug	downsampling	9	0.878142695356738	0.896147635524798	0.42	FALSE	similar
PD	PD_p	xgboost	test	10	notaug	downsampling	9	0.867784992784993	0.869973544973545	0.28	FALSE	similar
PD	PD_p	xgboost	cv	10	notaug	downsampling	9	0.879708213976417	0.877447135717032	0.88	FALSE	similar
PD	PD_p	desc	test	10	notaug	downsampling	9	0.883116883116883	0.87478354978355	0.82	FALSE	similar
PD	PD_p	desc	cv	10	notaug	downsampling	9	1	1	1	FALSE	similar
PD	PD_p	desp	test	10	notaug	downsampling	9	0.882635882635883	0.870598845598846	0.91	FALSE	similar
PD	PD_p	desp	cv	10	notaug	downsampling	9	0.996096196122843	0.996332179930796	0.22	FALSE	similar
PD	PD_p	knorae	test	10	notaug	downsampling	9	0.88051948051948	0.875757575757576	0.98	FALSE	similar
PD	PD_p	knorae	cv	10	notaug	downsampling	9	0.998760908666978	0.999077277970012	0.21	FALSE	similar
PD	PD_p	knorau	test	10	notaug	downsampling	9	0.880122655122655	0.864538239538239	0.89	FALSE	similar
PD	PD_p	knorau	cv	10	notaug	downsampling	9	0.99213465680723	0.99759323337178	0.09	FALSE	similar
PD	PD_p	knn	test	13	notaug	downsampling	9	0.833020683020683	0.81475468975469	0.51	FALSE	similar
PD	PD_p	knn	cv	13	notaug	downsampling	9	0.850749450403038	0.879354094579008	0.25	FALSE	similar
PD	PD_p	rf	test	13	notaug	downsampling	9	0.875805675805676	0.873088023088023	0.94	FALSE	similar
PD	PD_p	rf	cv	13	notaug	downsampling	9	0.894102102902316	0.903291041906959	0.57	FALSE	similar
PD	PD_p	svm	test	13	notaug	downsampling	9	0.853884078884079	0.860654160654161	0.76	FALSE	similar
PD	PD_p	svm	cv	13	notaug	downsampling	9	0.881040570248484	0.914117647058823	0.11	FALSE	similar
PD	PD_p	mlp	test	13	notaug	downsampling	9	0.873364598364598	0.883706108706109	0.99	FALSE	similar
PD	PD_p	mlp	cv	13	notaug	downsampling	9	0.890780094597295	0.910680507497116	0.3	FALSE	similar
PD	PD_p	xgboost	test	13	notaug	downsampling	9	0.881180856180856	0.866678691678692	0.45	FALSE	similar
PD	PD_p	xgboost	cv	13	notaug	downsampling	9	0.881766704416761	0.908896578239139	0.21	FALSE	similar
PD	PD_p	desc	test	13	notaug	downsampling	9	0.892532467532468	0.872534872534872	0.72	FALSE	similar
PD	PD_p	desc	cv	13	notaug	downsampling	9	1	1	1	FALSE	similar
PD	PD_p	desp	test	13	notaug	downsampling	9	0.890668590668591	0.874013949013949	0.79	FALSE	similar
PD	PD_p	desp	cv	13	notaug	downsampling	9	0.997388581706748	0.998585159554018	0.21	FALSE	similar
PD	PD_p	knorae	test	13	notaug	downsampling	9	0.893157768157768	0.872775372775373	0.68	FALSE	similar
PD	PD_p	knorae	cv	13	notaug	downsampling	9	0.999238336331135	0.999507881584006	0.27	FALSE	similar
PD	PD_p	knorau	test	13	notaug	downsampling	9	0.887349687349687	0.868049543049543	0.71	FALSE	similar
PD	PD_p	knorau	cv	13	notaug	downsampling	9	0.996300490751227	0.999100346020761	0.26	FALSE	similar
PD	PD_p	knn	test	2	notaug	downsampling	9	0.61523569023569	0.697342472342472	0.02	TRUE	different
PD	PD_p	knn	cv	2	notaug	downsampling	9	0.622443541402971	0.705520953479431	0.01	TRUE	different
PD	PD_p	rf	test	2	notaug	downsampling	9	0.586784511784512	0.702465127465127	0.01	TRUE	different
PD	PD_p	rf	cv	2	notaug	downsampling	9	0.605060733240068	0.706997308727413	0	TRUE	different
PD	PD_p	svm	test	2	notaug	downsampling	9	0.619432419432419	0.714862914862915	0	TRUE	different
PD	PD_p	svm	cv	2	notaug	downsampling	9	0.60608664756956	0.715624759707805	0	TRUE	different
PD	PD_p	mlp	test	2	notaug	downsampling	9	0.699314574314574	0.727898027898028	0.11	FALSE	similar
PD	PD_p	mlp	cv	2	notaug	downsampling	9	0.676479470610441	0.738231449442522	0	TRUE	different
PD	PD_p	xgboost	test	2	notaug	downsampling	9	0.607611832611833	0.721620971620972	0	TRUE	different
PD	PD_p	xgboost	cv	2	notaug	downsampling	9	0.622043834521351	0.719900038446751	0	TRUE	different
PD	PD_p	desc	test	2	notaug	downsampling	9	0.618350168350168	0.720791245791246	0	TRUE	different
PD	PD_p	desc	cv	2	notaug	downsampling	9	0.997734994337486	0.998831218762015	0.08	FALSE	similar
PD	PD_p	desp	test	2	notaug	downsampling	9	0.621416546416546	0.728427128427128	0	TRUE	different
PD	PD_p	desp	cv	2	notaug	downsampling	9	0.96626473919126	0.963606305267205	0	TRUE	different
PD	PD_p	knorae	test	2	notaug	downsampling	9	0.61533189033189	0.703174603174603	0.03	TRUE	different
PD	PD_p	knorae	cv	2	notaug	downsampling	9	0.987498056980437	0.992848904267589	0.16	FALSE	similar
PD	PD_p	knorau	test	2	notaug	downsampling	9	0.639189514189514	0.731192881192881	0	TRUE	different
PD	PD_p	knorau	cv	2	notaug	downsampling	9	0.818004574423201	0.942345251826221	0	TRUE	different
PD	PD_p	knn	test	3	notaug	downsampling	9	0.670610870610871	0.732563732563733	0.32	FALSE	similar
PD	PD_p	knn	cv	3	notaug	downsampling	9	0.687993249394888	0.779461745482507	0.01	TRUE	different
PD	PD_p	rf	test	3	notaug	downsampling	9	0.648244348244348	0.769023569023569	0.01	TRUE	different
PD	PD_p	rf	cv	3	notaug	downsampling	9	0.667952390469212	0.78958093041138	0	TRUE	different
PD	PD_p	svm	test	3	notaug	downsampling	9	0.760233285233285	0.767809042809043	0.48	FALSE	similar
PD	PD_p	svm	cv	3	notaug	downsampling	9	0.684560211400528	0.782114571318724	0	TRUE	different
PD	PD_p	mlp	test	3	notaug	downsampling	9	0.750865800865801	0.802946127946128	0.22	FALSE	similar
PD	PD_p	mlp	cv	3	notaug	downsampling	9	0.730317766970888	0.81356401384083	0	TRUE	different
PD	PD_p	xgboost	test	3	notaug	downsampling	9	0.703138528138528	0.7745670995671	0.06	FALSE	similar
PD	PD_p	xgboost	cv	3	notaug	downsampling	9	0.716316923145249	0.775570934256055	0.03	TRUE	different
PD	PD_p	desc	test	3	notaug	downsampling	9	0.713924963924964	0.774182299182299	0.1	FALSE	similar
PD	PD_p	desc	cv	3	notaug	downsampling	9	0.998374525348078	1	0.11	FALSE	similar
PD	PD_p	desp	test	3	notaug	downsampling	9	0.709295334295334	0.785329485329485	0.04	TRUE	different
PD	PD_p	desp	cv	3	notaug	downsampling	9	0.968927231141607	0.981068819684737	0.01	TRUE	different
PD	PD_p	knorae	test	3	notaug	downsampling	9	0.712469937469937	0.773280423280423	0.11	FALSE	similar
PD	PD_p	knorae	cv	3	notaug	downsampling	9	0.991739391113184	0.997562475970781	0.04	TRUE	different
PD	PD_p	knorau	test	3	notaug	downsampling	9	0.712506012506013	0.783333333333333	0.07	FALSE	similar
PD	PD_p	knorau	cv	3	notaug	downsampling	9	0.893027335509515	0.973856209150327	0	TRUE	different
PD	PD_p	knn	test	5	notaug	downsampling	9	0.723617123617124	0.780579605579606	0.05	FALSE	similar
PD	PD_p	knn	cv	5	notaug	downsampling	9	0.770854706548531	0.843713956170704	0.02	TRUE	different
PD	PD_p	rf	test	5	notaug	downsampling	9	0.732912457912458	0.816149591149591	0.01	TRUE	different
PD	PD_p	rf	cv	5	notaug	downsampling	9	0.766908711389426	0.849373317954633	0	TRUE	different
PD	PD_p	svm	test	5	notaug	downsampling	9	0.793795093795094	0.803078403078403	0.27	FALSE	similar
PD	PD_p	svm	cv	5	notaug	downsampling	9	0.806928252614749	0.849727028066128	0.04	TRUE	different
PD	PD_p	mlp	test	5	notaug	downsampling	9	0.804389129389129	0.836147186147186	0.39	FALSE	similar
PD	PD_p	mlp	cv	5	notaug	downsampling	9	0.822414673683743	0.863314109957709	0.1	FALSE	similar
PD	PD_p	xgboost	test	5	notaug	downsampling	9	0.786784511784512	0.811592111592112	0.19	FALSE	similar
PD	PD_p	xgboost	cv	5	notaug	downsampling	9	0.800486310039304	0.836732026143791	0.2	FALSE	similar
PD	PD_p	desc	test	5	notaug	downsampling	9	0.775637325637326	0.821957671957672	0.09	FALSE	similar
PD	PD_p	desc	cv	5	notaug	downsampling	9	0.999826793684631	1	0.33	FALSE	similar
PD	PD_p	desp	test	5	notaug	downsampling	9	0.781289081289081	0.822919672919673	0.11	FALSE	similar
PD	PD_p	desp	cv	5	notaug	downsampling	9	0.981944351919703	0.992064590542099	0.05	FALSE	similar
PD	PD_p	knorae	test	5	notaug	downsampling	9	0.777140452140452	0.821428571428571	0.15	FALSE	similar
PD	PD_p	knorae	cv	5	notaug	downsampling	9	0.995274576421735	0.997770088427528	0.12	FALSE	similar
PD	PD_p	knorau	test	5	notaug	downsampling	9	0.785798460798461	0.828607503607504	0.1	FALSE	similar
PD	PD_p	knorau	cv	5	notaug	downsampling	9	0.958170674838452	0.991041906958862	0	TRUE	different
PD	PD_p	knn	test	6	notaug	downsampling	9	0.768482443482443	0.780916305916306	0.4	FALSE	similar
PD	PD_p	knn	cv	6	notaug	downsampling	9	0.803419714431639	0.843544790465206	0.22	FALSE	similar
PD	PD_p	rf	test	6	notaug	downsampling	9	0.761459836459837	0.817424242424242	0.09	FALSE	similar
PD	PD_p	rf	cv	6	notaug	downsampling	9	0.821144494037706	0.865121107266436	0.05	FALSE	similar
PD	PD_p	svm	test	6	notaug	downsampling	9	0.804016354016354	0.796296296296296	0.5	FALSE	similar
PD	PD_p	svm	cv	6	notaug	downsampling	9	0.808467124108987	0.860515186466744	0.01	TRUE	different
PD	PD_p	mlp	test	6	notaug	downsampling	9	0.820358345358345	0.83047138047138	0.92	FALSE	similar
PD	PD_p	mlp	cv	6	notaug	downsampling	9	0.842371150045522	0.873779315647828	0.19	FALSE	similar
PD	PD_p	xgboost	test	6	notaug	downsampling	9	0.798725348725349	0.817797017797018	0.73	FALSE	similar
PD	PD_p	xgboost	cv	6	notaug	downsampling	9	0.834157173628228	0.860269127258747	0.3	FALSE	similar
PD	PD_p	desc	test	6	notaug	downsampling	9	0.811075036075036	0.830868205868206	0.62	FALSE	similar
PD	PD_p	desc	cv	6	notaug	downsampling	9	0.999820131903271	1	0.91	FALSE	similar
PD	PD_p	desp	test	6	notaug	downsampling	9	0.816582491582492	0.82996632996633	0.62	FALSE	similar
PD	PD_p	desp	cv	6	notaug	downsampling	9	0.985528390291564	0.993348712033833	0	TRUE	different
PD	PD_p	knorae	test	6	notaug	downsampling	9	0.810666185666186	0.829292929292929	0.64	FALSE	similar
PD	PD_p	knorae	cv	6	notaug	downsampling	9	0.997197610641085	0.99760861207228	0.1	FALSE	similar
PD	PD_p	knorau	test	6	notaug	downsampling	9	0.81967291967292	0.821536796536797	0.65	FALSE	similar
PD	PD_p	knorau	cv	6	notaug	downsampling	9	0.97903759465281	0.993056516724337	0.02	TRUE	different
PD	PD_p	knn	test	7	notaug	downsampling	9	0.795827320827321	0.802729677729678	0.58	FALSE	similar
PD	PD_p	knn	cv	7	notaug	downsampling	9	0.810270246263851	0.863867743175702	0.03	TRUE	different
PD	PD_p	rf	test	7	notaug	downsampling	9	0.781216931216931	0.848460798460798	0.03	TRUE	different
PD	PD_p	rf	cv	7	notaug	downsampling	9	0.827859569648924	0.873556324490581	0.03	TRUE	different
PD	PD_p	svm	test	7	notaug	downsampling	9	0.811459836459836	0.825396825396825	0.87	FALSE	similar
PD	PD_p	svm	cv	7	notaug	downsampling	9	0.807199165056736	0.885490196078431	0	TRUE	different
PD	PD_p	mlp	test	7	notaug	downsampling	9	0.848352573352573	0.84973544973545	0.84	FALSE	similar
PD	PD_p	mlp	cv	7	notaug	downsampling	9	0.850500743898918	0.885282583621684	0.05	FALSE	similar
PD	PD_p	xgboost	test	7	notaug	downsampling	9	0.837890812890813	0.850625300625301	0.95	FALSE	similar
PD	PD_p	xgboost	cv	7	notaug	downsampling	9	0.857828703395288	0.867397154940407	0.68	FALSE	similar
PD	PD_p	desc	test	7	notaug	downsampling	9	0.843662818662819	0.854461279461279	0.51	FALSE	similar
PD	PD_p	desc	cv	7	notaug	downsampling	9	0.999944485155331	1	0.62	FALSE	similar
PD	PD_p	desp	test	7	notaug	downsampling	9	0.846164021164021	0.851960076960077	0.3	FALSE	similar
PD	PD_p	desp	cv	7	notaug	downsampling	9	0.988128705615882	0.993640907343329	0.02	TRUE	different
PD	PD_p	knorae	test	7	notaug	downsampling	9	0.846344396344396	0.855315055315055	0.39	FALSE	similar
PD	PD_p	knorae	cv	7	notaug	downsampling	9	0.997841582839251	0.997800845828527	0.04	TRUE	different
PD	PD_p	knorau	test	7	notaug	downsampling	9	0.851394901394901	0.85477392977393	0.61	FALSE	similar
PD	PD_p	knorau	cv	7	notaug	downsampling	9	0.984931050562921	0.993963860053825	0.05	FALSE	similar
PD	PD_p	knn	test	8	notaug	downsampling	9	0.798388648388648	0.802982202982203	0.86	FALSE	similar
PD	PD_p	knn	cv	8	notaug	downsampling	9	0.824486487686807	0.868927335640138	0.12	FALSE	similar
PD	PD_p	rf	test	8	notaug	downsampling	9	0.80974025974026	0.843566618566619	0.31	FALSE	similar
PD	PD_p	rf	cv	8	notaug	downsampling	9	0.840845602114005	0.869150326797386	0.21	FALSE	similar
PD	PD_p	svm	test	8	notaug	downsampling	9	0.822582972582973	0.825493025493026	0.64	FALSE	similar
PD	PD_p	svm	cv	8	notaug	downsampling	9	0.848773121932805	0.890042291426374	0.02	TRUE	different
PD	PD_p	mlp	test	8	notaug	downsampling	9	0.863323713323713	0.843350168350168	0.63	FALSE	similar
PD	PD_p	mlp	cv	8	notaug	downsampling	9	0.870976839206804	0.884505959246444	0.7	FALSE	similar
PD	PD_p	xgboost	test	8	notaug	downsampling	9	0.844227994227994	0.853799903799904	0.71	FALSE	similar
PD	PD_p	xgboost	cv	8	notaug	downsampling	9	0.871514222903204	0.872518262206843	0.9	FALSE	similar
PD	PD_p	desc	test	8	notaug	downsampling	9	0.856613756613757	0.854028379028379	0.81	FALSE	similar
PD	PD_p	desc	cv	8	notaug	downsampling	9	1	1	1	FALSE	similar
PD	PD_p	desp	test	8	notaug	downsampling	9	0.86022126022126	0.853799903799904	0.87	FALSE	similar
PD	PD_p	desp	cv	8	notaug	downsampling	9	0.992569893189439	0.995009611687812	0.04	TRUE	different
PD	PD_p	knorae	test	8	notaug	downsampling	9	0.858008658008658	0.857443482443482	0.83	FALSE	similar
PD	PD_p	knorae	cv	8	notaug	downsampling	9	0.998709835009882	0.998708189158016	0.07	FALSE	similar
PD	PD_p	knorau	test	8	notaug	downsampling	9	0.86038961038961	0.853908128908129	0.8	FALSE	similar
PD	PD_p	knorau	cv	8	notaug	downsampling	9	0.987120556036684	0.995124951941561	0.09	FALSE	similar
PD	PD_p	knn	test	9	notaug	downsampling	9	0.809403559403559	0.802224627224627	0.72	FALSE	similar
PD	PD_p	knn	cv	9	notaug	downsampling	9	0.827766304709879	0.871349480968858	0.07	FALSE	similar
PD	PD_p	rf	test	9	notaug	downsampling	9	0.837469937469937	0.849338624338624	0.68	FALSE	similar
PD	PD_p	rf	cv	9	notaug	downsampling	9	0.856185463993072	0.883860053825452	0.2	FALSE	similar
PD	PD_p	svm	test	9	notaug	downsampling	9	0.829292929292929	0.835040885040885	0.94	FALSE	similar
PD	PD_p	svm	cv	9	notaug	downsampling	9	0.857524482046499	0.894894271434064	0.07	FALSE	similar
PD	PD_p	mlp	test	9	notaug	downsampling	9	0.863720538720539	0.846440596440596	0.75	FALSE	similar
PD	PD_p	mlp	cv	9	notaug	downsampling	9	0.87678369195923	0.887635524798155	0.43	FALSE	similar
PD	PD_p	xgboost	test	9	notaug	downsampling	9	0.859439634439634	0.863624338624339	0.77	FALSE	similar
PD	PD_p	xgboost	cv	9	notaug	downsampling	9	0.87452978926565	0.877777777777778	1	FALSE	similar
PD	PD_p	desc	test	9	notaug	downsampling	9	0.863804713804714	0.865512265512266	0.96	FALSE	similar
PD	PD_p	desc	cv	9	notaug	downsampling	9	1	1	1	FALSE	similar
PD	PD_p	desp	test	9	notaug	downsampling	9	0.863431938431938	0.859006734006734	0.93	FALSE	similar
PD	PD_p	desp	cv	9	notaug	downsampling	9	0.99298292363378	0.996324490580546	0.11	FALSE	similar
PD	PD_p	knorae	test	9	notaug	downsampling	9	0.863684463684464	0.864081289081289	0.86	FALSE	similar
PD	PD_p	knorae	cv	9	notaug	downsampling	9	0.998605467101903	0.998585159554018	0.11	FALSE	similar
PD	PD_p	knorau	test	9	notaug	downsampling	9	0.866582491582492	0.858922558922559	0.83	FALSE	similar
PD	PD_p	knorau	cv	9	notaug	downsampling	9	0.988697177625297	0.996216839677047	0.05	FALSE	similar
