# Supplementary material for: EPheClass: ensemble-based phenotype classifier from 16S rRNA gene sequences
Source: Front Bioinform. 2025 Sep 30;5:1514880. doi: 10.3389/fbinf.2025.1514880 (PMC12518240; doi:10.3389/fbinf.2025.1514880)
Supplement: Supplementary file 4 [file DataSheet7.csv]

Table identifier	File name	Dataset	Title	Column description	Brief explanation
Table S14	Data Sheet 2.csv	Periodontal disease (PD) dataset	ROC AUC comparison between two random seeds for all evaluated random seeds (5)	dataset – name of the dataset (PD) subset – name of the subset (PD_s, PGD_s, PD_p, PGD_p) model – ML model used (e.g., knn) source – whether the performance comes from test or CV results feature_size – number of features used in the model seed1 – first random seed used for training/testing seed2 – second random seed used for training/testing auc1 – ROC AUC obtained with seed1 auc2 – ROC AUC obtai…	Compares ROC AUC performance between two seeds for the same dataset, subset, and feature size using the Venkatraman test
Table S15	Data Sheet 3.csv	Periodontal disease (PD) dataset, plaque subset	ROC AUC comparison between two class balancing strategies for all evaluated strategies (no augment, augmenting, downsampling)	dataset – name of the dataset (PD) subset – name of the subset (PD_p) model – ML model used (e.g., knn) source – whether the performance comes from test or CV results feature_size – number of features used in the model trail1 – name of the first output trail (e.g., notaug) trail2 – name of the second output trail (e.g., downsampling) seed – random seed used for both trails auc1 – ROC AUC obtained…	Evaluates the effect of different class balancing strategies (no augment, augmenting, downsampling) on ROC AUC performance
Table S16	Data Sheet 4.csv	Periodontal disease (PD) dataset, plaque subset with gingivitis	ROC AUC comparison between two class balancing strategies for all evaluated strategies (no augment, augmenting, downsampling)	dataset – name of the dataset (PD) subset – name of the subset (PGD_p) model – ML model used (e.g., knn) source – whether the performance comes from test or CV results feature_size – number of features used in the model trail1 – name of the first output trail (e.g., notaug) trail2 – name of the second output trail (e.g., downsampling) seed – random seed used for both trails auc1 – ROC AUC obtaine…	Evaluates the effect of different class balancing strategies (no augment, augmenting, downsampling) on ROC AUC performance
Table S22	Data Sheet 5.csv	Inflammatory bowel disease (IBD) dataset	ROC AUC comparison between two random seeds for all evaluated random seeds (5)	dataset – name of the dataset (IBD) model – ML model used (e.g., knn) source – whether the performance comes from test or CV results feature_size – number of features used in the model trail1 – name of the first output trail (e.g., notaug) trail2 – name of the second output trail (e.g., downsampling) seed – random seed used for both trails auc1 – ROC AUC obtained with trail1 auc2 – ROC AUC obtain…	Compares ROC AUC performance between two seeds for the same dataset, subset, and feature size using the Venkatraman test
Table S23	Data Sheet 6.csv	Inflammatory bowel disease (IBD) dataset	ROC AUC comparison between two class balancing strategies for all evaluated strategies (no augment, augmenting, downsampling)	dataset – name of the dataset (IBD) model – ML model used (e.g., knn) source – whether the performance comes from test or CV results feature_size – number of features used in the model trail1 – name of the first output trail (e.g., notaug) trail2 – name of the second output trail (e.g., downsampling) seed – random seed used for both trails auc1 – ROC AUC obtained with trail1 auc2 – ROC AUC obtain…	Evaluates the effect of different class balancing strategies (no augment, augmenting, downsampling) on ROC AUC performance
