# Supplementary material for: EPheClass: ensemble-based phenotype classifier from 16S rRNA gene sequences
Source: Front Bioinform. 2025 Sep 30;5:1514880. doi: 10.3389/fbinf.2025.1514880 (PMC12518240; doi:10.3389/fbinf.2025.1514880)
Supplement: Supplementary file 6 [file DataSheet5.csv]

dataset	model	source	feature_size	seed1	seed2	auc1	auc2	p_value	p_significant	roc_diff
IBD	knn	test	10	0	1	0.754458670622763	0.668312757201646	0.05	FALSE	similar
IBD	knn	test	10	0	2	0.754458670622763	0.707673686758654	0.29	FALSE	similar
IBD	knn	test	10	0	3	0.754458670622763	0.65042362624062	0	TRUE	different
IBD	knn	test	10	0	4	0.754458670622763	0.64083756959574	0	TRUE	different
IBD	knn	test	10	1	2	0.668312757201646	0.707673686758654	0.26	FALSE	similar
IBD	knn	test	10	1	3	0.668312757201646	0.65042362624062	0.45	FALSE	similar
IBD	knn	test	10	1	4	0.668312757201646	0.64083756959574	0.73	FALSE	similar
IBD	knn	test	10	2	3	0.707673686758654	0.65042362624062	0.11	FALSE	similar
IBD	knn	test	10	2	4	0.707673686758654	0.64083756959574	0.06	FALSE	similar
IBD	knn	test	10	3	4	0.65042362624062	0.64083756959574	0.56	FALSE	similar
IBD	knn	cv	10	0	1	0.792244208305661	0.803421903665657	0.61	FALSE	similar
IBD	knn	cv	10	0	2	0.792244208305661	0.771087445066726	0.1	FALSE	similar
IBD	knn	cv	10	0	3	0.792244208305661	0.807368393900996	0.16	FALSE	similar
IBD	knn	cv	10	0	4	0.792244208305661	0.756431586108612	0.05	FALSE	similar
IBD	knn	cv	10	1	2	0.803421903665657	0.771087445066726	0.08	FALSE	similar
IBD	knn	cv	10	1	3	0.803421903665657	0.807368393900996	0.35	FALSE	similar
IBD	knn	cv	10	1	4	0.803421903665657	0.756431586108612	0.04	TRUE	different
IBD	knn	cv	10	2	3	0.771087445066726	0.807368393900996	0.02	TRUE	different
IBD	knn	cv	10	2	4	0.771087445066726	0.756431586108612	0.4	FALSE	similar
IBD	knn	cv	10	3	4	0.807368393900996	0.756431586108612	0	TRUE	different
IBD	rf	test	10	0	1	0.749282420098687	0.701428225611232	0.37	FALSE	similar
IBD	rf	test	10	0	2	0.749282420098687	0.642870975550714	0.02	TRUE	different
IBD	rf	test	10	0	3	0.749282420098687	0.695037521181312	0.22	FALSE	similar
IBD	rf	test	10	0	4	0.749282420098687	0.672621641249092	0.04	TRUE	different
IBD	rf	test	10	1	2	0.701428225611232	0.642870975550714	0.3	FALSE	similar
IBD	rf	test	10	1	3	0.701428225611232	0.695037521181312	0.94	FALSE	similar
IBD	rf	test	10	1	4	0.701428225611232	0.672621641249092	0.78	FALSE	similar
IBD	rf	test	10	2	3	0.642870975550714	0.695037521181312	0.41	FALSE	similar
IBD	rf	test	10	2	4	0.642870975550714	0.672621641249092	0.57	FALSE	similar
IBD	rf	test	10	3	4	0.695037521181312	0.672621641249092	0.73	FALSE	similar
IBD	rf	cv	10	0	1	0.878818806891433	0.901345804758358	0.07	FALSE	similar
IBD	rf	cv	10	0	2	0.878818806891433	0.862090479092307	0.28	FALSE	similar
IBD	rf	cv	10	0	3	0.878818806891433	0.905861376306227	0.04	TRUE	different
IBD	rf	cv	10	0	4	0.878818806891433	0.865750010478834	0.42	FALSE	similar
IBD	rf	cv	10	1	2	0.901345804758358	0.862090479092307	0.01	TRUE	different
IBD	rf	cv	10	1	3	0.901345804758358	0.905861376306227	0.17	FALSE	similar
IBD	rf	cv	10	1	4	0.901345804758358	0.865750010478834	0.01	TRUE	different
IBD	rf	cv	10	2	3	0.862090479092307	0.905861376306227	0	TRUE	different
IBD	rf	cv	10	2	4	0.862090479092307	0.865750010478834	0.97	FALSE	similar
IBD	rf	cv	10	3	4	0.905861376306227	0.865750010478834	0	TRUE	different
IBD	svm	test	10	0	1	0.783726255361692	0.733890099249576	0.24	FALSE	similar
IBD	svm	test	10	0	2	0.783726255361692	0.666134107964173	0	TRUE	different
IBD	svm	test	10	0	3	0.783726255361692	0.735657225853304	0.26	FALSE	similar
IBD	svm	test	10	0	4	0.783726255361692	0.667441297506657	0.01	TRUE	different
IBD	svm	test	10	1	2	0.733890099249576	0.666134107964173	0.11	FALSE	similar
IBD	svm	test	10	1	3	0.733890099249576	0.735657225853304	0.73	FALSE	similar
IBD	svm	test	10	1	4	0.733890099249576	0.667441297506657	0.14	FALSE	similar
IBD	svm	test	10	2	3	0.666134107964173	0.735657225853304	0.19	FALSE	similar
IBD	svm	test	10	2	4	0.666134107964173	0.667441297506657	0.26	FALSE	similar
IBD	svm	test	10	3	4	0.735657225853304	0.667441297506657	0.19	FALSE	similar
IBD	svm	cv	10	0	1	0.781917802867524	0.812585241287252	0.06	FALSE	similar
IBD	svm	cv	10	0	2	0.781917802867524	0.746658863965384	0.07	FALSE	similar
IBD	svm	cv	10	0	3	0.781917802867524	0.798911168502881	0.53	FALSE	similar
IBD	svm	cv	10	0	4	0.781917802867524	0.766357460446431	0.41	FALSE	similar
IBD	svm	cv	10	1	2	0.812585241287252	0.746658863965384	0	TRUE	different
IBD	svm	cv	10	1	3	0.812585241287252	0.798911168502881	0.37	FALSE	similar
IBD	svm	cv	10	1	4	0.812585241287252	0.766357460446431	0.02	TRUE	different
IBD	svm	cv	10	2	3	0.746658863965384	0.798911168502881	0.02	TRUE	different
IBD	svm	cv	10	2	4	0.746658863965384	0.766357460446431	0.12	FALSE	similar
IBD	svm	cv	10	3	4	0.798911168502881	0.766357460446431	0.03	TRUE	different
IBD	mlp	test	10	0	1	0.780356048634179	0.703098523359961	0.02	TRUE	different
IBD	mlp	test	10	0	2	0.780356048634179	0.690583393851368	0.02	TRUE	different
IBD	mlp	test	10	0	3	0.780356048634179	0.721060275962237	0.24	FALSE	similar
IBD	mlp	test	10	0	4	0.780356048634179	0.659283466473009	0	TRUE	different
IBD	mlp	test	10	1	2	0.703098523359961	0.690583393851368	0.59	FALSE	similar
IBD	mlp	test	10	1	3	0.703098523359961	0.721060275962237	0.7	FALSE	similar
IBD	mlp	test	10	1	4	0.703098523359961	0.659283466473009	0.38	FALSE	similar
IBD	mlp	test	10	2	3	0.690583393851368	0.721060275962237	0.71	FALSE	similar
IBD	mlp	test	10	2	4	0.690583393851368	0.659283466473009	0.78	FALSE	similar
IBD	mlp	test	10	3	4	0.721060275962237	0.659283466473009	0.22	FALSE	similar
IBD	mlp	cv	10	0	1	0.771157752861663	0.813251050301629	0.03	TRUE	different
IBD	mlp	cv	10	0	2	0.771157752861663	0.794410106110289	0.36	FALSE	similar
IBD	mlp	cv	10	0	3	0.771157752861663	0.807665025519992	0.03	TRUE	different
IBD	mlp	cv	10	0	4	0.771157752861663	0.761856398053839	0.68	FALSE	similar
IBD	mlp	cv	10	1	2	0.813251050301629	0.794410106110289	0.5	FALSE	similar
IBD	mlp	cv	10	1	3	0.813251050301629	0.807665025519992	0.67	FALSE	similar
IBD	mlp	cv	10	1	4	0.813251050301629	0.761856398053839	0	TRUE	different
IBD	mlp	cv	10	2	3	0.794410106110289	0.807665025519992	0.54	FALSE	similar
IBD	mlp	cv	10	2	4	0.794410106110289	0.761856398053839	0.12	FALSE	similar
IBD	mlp	cv	10	3	4	0.807665025519992	0.761856398053839	0	TRUE	different
IBD	xgboost	test	10	0	1	0.7469119876157	0.67039457758412	0.1	FALSE	similar
IBD	xgboost	test	10	0	2	0.7469119876157	0.656644880174292	0.02	TRUE	different
IBD	xgboost	test	10	0	3	0.7469119876157	0.694625998547567	0.23	FALSE	similar
IBD	xgboost	test	10	0	4	0.7469119876157	0.657298474945534	0.1	FALSE	similar
IBD	xgboost	test	10	1	2	0.67039457758412	0.656644880174292	0.34	FALSE	similar
IBD	xgboost	test	10	1	3	0.67039457758412	0.694625998547567	0.83	FALSE	similar
IBD	xgboost	test	10	1	4	0.67039457758412	0.657298474945534	0.91	FALSE	similar
IBD	xgboost	test	10	2	3	0.656644880174292	0.694625998547567	0.15	FALSE	similar
IBD	xgboost	test	10	2	4	0.656644880174292	0.657298474945534	0.66	FALSE	similar
IBD	xgboost	test	10	3	4	0.694625998547567	0.657298474945534	0.41	FALSE	similar
IBD	xgboost	cv	10	0	1	0.8891745126382	0.898722871909953	0.29	FALSE	similar
IBD	xgboost	cv	10	0	2	0.8891745126382	0.860409029208542	0.02	TRUE	different
IBD	xgboost	cv	10	0	3	0.8891745126382	0.897779776816949	0.5	FALSE	similar
IBD	xgboost	cv	10	0	4	0.8891745126382	0.871656848804929	0.15	FALSE	similar
IBD	xgboost	cv	10	1	2	0.898722871909953	0.860409029208542	0	TRUE	different
IBD	xgboost	cv	10	1	3	0.898722871909953	0.897779776816949	0.37	FALSE	similar
IBD	xgboost	cv	10	1	4	0.898722871909953	0.871656848804929	0.01	TRUE	different
IBD	xgboost	cv	10	2	3	0.860409029208542	0.897779776816949	0.01	TRUE	different
IBD	xgboost	cv	10	2	4	0.860409029208542	0.871656848804929	0.32	FALSE	similar
IBD	xgboost	cv	10	3	4	0.897779776816949	0.871656848804929	0.02	TRUE	different
IBD	desc	test	10	0	1	0.771374205824491	0.699709513435004	0.06	FALSE	similar
IBD	desc	test	10	0	2	0.771374205824491	0.634446865165819	0	TRUE	different
IBD	desc	test	10	0	3	0.771374205824491	0.685838779956427	0.05	FALSE	similar
IBD	desc	test	10	0	4	0.771374205824491	0.672258533042847	0.05	FALSE	similar
IBD	desc	test	10	1	2	0.699709513435004	0.634446865165819	0.11	FALSE	similar
IBD	desc	test	10	1	3	0.699709513435004	0.685838779956427	0.66	FALSE	similar
IBD	desc	test	10	1	4	0.699709513435004	0.672258533042847	0.49	FALSE	similar
IBD	desc	test	10	2	3	0.634446865165819	0.685838779956427	0.29	FALSE	similar
IBD	desc	test	10	2	4	0.634446865165819	0.672258533042847	0.45	FALSE	similar
IBD	desc	test	10	3	4	0.685838779956427	0.672258533042847	0.8	FALSE	similar
IBD	desc	cv	10	0	1	0.912976130015236	1	0	TRUE	different
IBD	desc	cv	10	0	2	0.912976130015236	1	0	TRUE	different
IBD	desc	cv	10	0	3	0.912976130015236	1	0	TRUE	different
IBD	desc	cv	10	0	4	0.912976130015236	1	0	TRUE	different
IBD	desc	cv	10	1	2	1	1	1	FALSE	similar
IBD	desc	cv	10	1	3	1	1	1	FALSE	similar
IBD	desc	cv	10	1	4	1	1	1	FALSE	similar
IBD	desc	cv	10	2	3	1	1	1	FALSE	similar
IBD	desc	cv	10	2	4	1	1	1	FALSE	similar
IBD	desc	cv	10	3	4	1	1	1	FALSE	similar
IBD	desp	test	10	0	1	0.772728738671913	0.706003389009925	0.13	FALSE	similar
IBD	desp	test	10	0	2	0.772728738671913	0.67755991285403	0.01	TRUE	different
IBD	desp	test	10	0	3	0.772728738671913	0.699733720648753	0.06	FALSE	similar
IBD	desp	test	10	0	4	0.772728738671913	0.673154199951586	0.02	TRUE	different
IBD	desp	test	10	1	2	0.706003389009925	0.67755991285403	0.19	FALSE	similar
IBD	desp	test	10	1	3	0.706003389009925	0.699733720648753	0.93	FALSE	similar
IBD	desp	test	10	1	4	0.706003389009925	0.673154199951586	0.76	FALSE	similar
IBD	desp	test	10	2	3	0.67755991285403	0.699733720648753	0.45	FALSE	similar
IBD	desp	test	10	2	4	0.67755991285403	0.673154199951586	0.51	FALSE	similar
IBD	desp	test	10	3	4	0.699733720648753	0.673154199951586	0.82	FALSE	similar
IBD	desp	cv	10	0	1	0.9	0.997280339449748	0	TRUE	different
IBD	desp	cv	10	0	2	0.9	0.995516671019413	0	TRUE	different
IBD	desp	cv	10	0	3	0.9	0.998112197685629	0	TRUE	different
IBD	desp	cv	10	0	4	0.9	0.995215203015325	0	TRUE	different
IBD	desp	cv	10	1	2	0.997280339449748	0.995516671019413	0.13	FALSE	similar
IBD	desp	cv	10	1	3	0.997280339449748	0.998112197685629	0.45	FALSE	similar
IBD	desp	cv	10	1	4	0.997280339449748	0.995215203015325	0.15	FALSE	similar
IBD	desp	cv	10	2	3	0.995516671019413	0.998112197685629	0	TRUE	different
IBD	desp	cv	10	2	4	0.995516671019413	0.995215203015325	0.38	FALSE	similar
IBD	desp	cv	10	3	4	0.998112197685629	0.995215203015325	0.01	TRUE	different
IBD	knorae	test	10	0	1	0.777372851291644	0.689445654805132	0.02	TRUE	different
IBD	knorae	test	10	0	2	0.777372851291644	0.641709029290729	0	TRUE	different
IBD	knorae	test	10	0	3	0.777372851291644	0.686129266521423	0.08	FALSE	similar
IBD	knorae	test	10	0	4	0.777372851291644	0.684846284192689	0.03	TRUE	different
IBD	knorae	test	10	1	2	0.689445654805132	0.641709029290729	0.23	FALSE	similar
IBD	knorae	test	10	1	3	0.689445654805132	0.686129266521423	0.83	FALSE	similar
IBD	knorae	test	10	1	4	0.689445654805132	0.684846284192689	0.69	FALSE	similar
IBD	knorae	test	10	2	3	0.641709029290729	0.686129266521423	0.34	FALSE	similar
IBD	knorae	test	10	2	4	0.641709029290729	0.684846284192689	0.32	FALSE	similar
IBD	knorae	test	10	3	4	0.686129266521423	0.684846284192689	0.94	FALSE	similar
IBD	knorae	cv	10	0	1	0.902368441614252	0.999682410712271	0	TRUE	different
IBD	knorae	cv	10	0	2	0.902368441614252	0.999250360310689	0	TRUE	different
IBD	knorae	cv	10	0	3	0.902368441614252	0.999824278008312	0	TRUE	different
IBD	knorae	cv	10	0	4	0.902368441614252	0.998913425482591	0	TRUE	different
IBD	knorae	cv	10	1	2	0.999682410712271	0.999250360310689	0.19	FALSE	similar
IBD	knorae	cv	10	1	3	0.999682410712271	0.999824278008312	0.18	FALSE	similar
IBD	knorae	cv	10	1	4	0.999682410712271	0.998913425482591	0.07	FALSE	similar
IBD	knorae	cv	10	2	3	0.999250360310689	0.999824278008312	0.01	TRUE	different
IBD	knorae	cv	10	2	4	0.999250360310689	0.998913425482591	0.47	FALSE	similar
IBD	knorae	cv	10	3	4	0.999824278008312	0.998913425482591	0	TRUE	different
IBD	knorau	test	10	0	1	0.783694004579611	0.722101186153474	0.16	FALSE	similar
IBD	knorau	test	10	0	2	0.783694004579611	0.683926410070201	0.01	TRUE	different
IBD	knorau	test	10	0	3	0.783694004579611	0.710142822561123	0.07	FALSE	similar
IBD	knorau	test	10	0	4	0.783694004579611	0.68961510530138	0.02	TRUE	different
IBD	knorau	test	10	1	2	0.722101186153474	0.683926410070201	0.12	FALSE	similar
IBD	knorau	test	10	1	3	0.722101186153474	0.710142822561123	0.96	FALSE	similar
IBD	knorau	test	10	1	4	0.722101186153474	0.68961510530138	0.65	FALSE	similar
IBD	knorau	test	10	2	3	0.683926410070201	0.710142822561123	0.14	FALSE	similar
IBD	knorau	test	10	2	4	0.683926410070201	0.68961510530138	0.2	FALSE	similar
IBD	knorau	test	10	3	4	0.710142822561123	0.68961510530138	0.87	FALSE	similar
IBD	knorau	cv	10	0	1	0.900097667695433	0.997746244546976	0	TRUE	different
IBD	knorau	cv	10	0	2	0.900097667695433	0.994420423731819	0	TRUE	different
IBD	knorau	cv	10	0	3	0.900097667695433	0.998594224066497	0	TRUE	different
IBD	knorau	cv	10	0	4	0.900097667695433	0.992007067570748	0	TRUE	different
IBD	knorau	cv	10	1	2	0.997746244546976	0.994420423731819	0.05	FALSE	similar
IBD	knorau	cv	10	1	3	0.997746244546976	0.998594224066497	0.24	FALSE	similar
IBD	knorau	cv	10	1	4	0.997746244546976	0.992007067570748	0.02	TRUE	different
IBD	knorau	cv	10	2	3	0.994420423731819	0.998594224066497	0.01	TRUE	different
IBD	knorau	cv	10	2	4	0.994420423731819	0.992007067570748	0.38	FALSE	similar
IBD	knorau	cv	10	3	4	0.998594224066497	0.992007067570748	0	TRUE	different
IBD	knn	test	6	0	1	0.592059857451543	0.70079883805374	0.05	FALSE	similar
IBD	knn	test	6	0	2	0.592059857451543	0.582038247397724	0.94	FALSE	similar
IBD	knn	test	6	0	3	0.592059857451543	0.670660856935367	0.1	FALSE	similar
IBD	knn	test	6	0	4	0.592059857451543	0.586080852093924	0.67	FALSE	similar
IBD	knn	test	6	1	2	0.70079883805374	0.582038247397724	0.04	TRUE	different
IBD	knn	test	6	1	3	0.70079883805374	0.670660856935367	0.54	FALSE	similar
IBD	knn	test	6	1	4	0.70079883805374	0.586080852093924	0.01	TRUE	different
IBD	knn	test	6	2	3	0.582038247397724	0.670660856935367	0.23	FALSE	similar
IBD	knn	test	6	2	4	0.582038247397724	0.586080852093924	0.66	FALSE	similar
IBD	knn	test	6	3	4	0.670660856935367	0.586080852093924	0.19	FALSE	similar
IBD	knn	cv	6	0	1	0.786372426456225	0.792485224843543	0.54	FALSE	similar
IBD	knn	cv	6	0	2	0.786372426456225	0.762615710513334	0.23	FALSE	similar
IBD	knn	cv	6	0	3	0.786372426456225	0.779317360365502	0.76	FALSE	similar
IBD	knn	cv	6	0	4	0.786372426456225	0.750677899977108	0.13	FALSE	similar
IBD	knn	cv	6	1	2	0.792485224843543	0.762615710513334	0.09	FALSE	similar
IBD	knn	cv	6	1	3	0.792485224843543	0.779317360365502	0.88	FALSE	similar
IBD	knn	cv	6	1	4	0.792485224843543	0.750677899977108	0.03	TRUE	different
IBD	knn	cv	6	2	3	0.762615710513334	0.779317360365502	0.28	FALSE	similar
IBD	knn	cv	6	2	4	0.762615710513334	0.750677899977108	0.66	FALSE	similar
IBD	knn	cv	6	3	4	0.779317360365502	0.750677899977108	0.29	FALSE	similar
IBD	rf	test	6	0	1	0.580385074338053	0.695739530380053	0.01	TRUE	different
IBD	rf	test	6	0	2	0.580385074338053	0.5719922536916	0.73	FALSE	similar
IBD	rf	test	6	0	3	0.580385074338053	0.651464536431857	0.21	FALSE	similar
IBD	rf	test	6	0	4	0.580385074338053	0.61682401355604	0.3	FALSE	similar
IBD	rf	test	6	1	2	0.695739530380053	0.5719922536916	0.01	TRUE	different
IBD	rf	test	6	1	3	0.695739530380053	0.651464536431857	0.37	FALSE	similar
IBD	rf	test	6	1	4	0.695739530380053	0.61682401355604	0.04	TRUE	different
IBD	rf	test	6	2	3	0.5719922536916	0.651464536431857	0.17	FALSE	similar
IBD	rf	test	6	2	4	0.5719922536916	0.61682401355604	0.46	FALSE	similar
IBD	rf	test	6	3	4	0.651464536431857	0.61682401355604	0.6	FALSE	similar
IBD	rf	cv	6	0	1	0.811572645231863	0.864803691129102	0	TRUE	different
IBD	rf	cv	6	0	2	0.811572645231863	0.82842762672135	0.23	FALSE	similar
IBD	rf	cv	6	0	3	0.811572645231863	0.873402783823259	0	TRUE	different
IBD	rf	cv	6	0	4	0.811572645231863	0.795904549103818	0.43	FALSE	similar
IBD	rf	cv	6	1	2	0.864803691129102	0.82842762672135	0.01	TRUE	different
IBD	rf	cv	6	1	3	0.864803691129102	0.873402783823259	0.29	FALSE	similar
IBD	rf	cv	6	1	4	0.864803691129102	0.795904549103818	0	TRUE	different
IBD	rf	cv	6	2	3	0.82842762672135	0.873402783823259	0.01	TRUE	different
IBD	rf	cv	6	2	4	0.82842762672135	0.795904549103818	0.06	FALSE	similar
IBD	rf	cv	6	3	4	0.873402783823259	0.795904549103818	0	TRUE	different
IBD	svm	test	6	0	1	0.592108233624665	0.731493585088356	0.01	TRUE	different
IBD	svm	test	6	0	2	0.592108233624665	0.601670297748729	0.25	FALSE	similar
IBD	svm	test	6	0	3	0.592108233624665	0.718349068022271	0.01	TRUE	different
IBD	svm	test	6	0	4	0.592108233624665	0.630210602759622	0.08	FALSE	similar
IBD	svm	test	6	1	2	0.731493585088356	0.601670297748729	0.02	TRUE	different
IBD	svm	test	6	1	3	0.731493585088356	0.718349068022271	0.33	FALSE	similar
IBD	svm	test	6	1	4	0.731493585088356	0.630210602759622	0.05	FALSE	similar
IBD	svm	test	6	2	3	0.601670297748729	0.718349068022271	0.04	TRUE	different
IBD	svm	test	6	2	4	0.601670297748729	0.630210602759622	0.64	FALSE	similar
IBD	svm	test	6	3	4	0.718349068022271	0.630210602759622	0.09	FALSE	similar
IBD	svm	cv	6	0	1	0.758742235418213	0.775301548610507	0.02	TRUE	different
IBD	svm	cv	6	0	2	0.758742235418213	0.708754501868457	0.01	TRUE	different
IBD	svm	cv	6	0	3	0.758742235418213	0.774814685844546	0.2	FALSE	similar
IBD	svm	cv	6	0	4	0.758742235418213	0.722365701646628	0.08	FALSE	similar
IBD	svm	cv	6	1	2	0.775301548610507	0.708754501868457	0	TRUE	different
IBD	svm	cv	6	1	3	0.775301548610507	0.774814685844546	0.2	FALSE	similar
IBD	svm	cv	6	1	4	0.775301548610507	0.722365701646628	0	TRUE	different
IBD	svm	cv	6	2	3	0.708754501868457	0.774814685844546	0	TRUE	different
IBD	svm	cv	6	2	4	0.708754501868457	0.722365701646628	0.39	FALSE	similar
IBD	svm	cv	6	3	4	0.774814685844546	0.722365701646628	0	TRUE	different
IBD	mlp	test	6	0	1	0.618424871803141	0.70317114500121	0.07	FALSE	similar
IBD	mlp	test	6	0	2	0.618424871803141	0.621859114015977	0.28	FALSE	similar
IBD	mlp	test	6	0	3	0.618424871803141	0.725708061002179	0.03	TRUE	different
IBD	mlp	test	6	0	4	0.618424871803141	0.626652142338417	0.22	FALSE	similar
IBD	mlp	test	6	1	2	0.70317114500121	0.621859114015977	0.09	FALSE	similar
IBD	mlp	test	6	1	3	0.70317114500121	0.725708061002179	0.78	FALSE	similar
IBD	mlp	test	6	1	4	0.70317114500121	0.626652142338417	0.14	FALSE	similar
IBD	mlp	test	6	2	3	0.621859114015977	0.725708061002179	0.03	TRUE	different
IBD	mlp	test	6	2	4	0.621859114015977	0.626652142338417	1	FALSE	similar
IBD	mlp	test	6	3	4	0.725708061002179	0.626652142338417	0.03	TRUE	different
IBD	mlp	cv	6	0	1	0.833263663710591	0.788664480620605	0	TRUE	different
IBD	mlp	cv	6	0	2	0.833263663710591	0.74878364914928	0	TRUE	different
IBD	mlp	cv	6	0	3	0.833263663710591	0.792030604644864	0.03	TRUE	different
IBD	mlp	cv	6	0	4	0.833263663710591	0.751974051181851	0	TRUE	different
IBD	mlp	cv	6	1	2	0.788664480620605	0.74878364914928	0.02	TRUE	different
IBD	mlp	cv	6	1	3	0.788664480620605	0.792030604644864	0.87	FALSE	similar
IBD	mlp	cv	6	1	4	0.788664480620605	0.751974051181851	0.06	FALSE	similar
IBD	mlp	cv	6	2	3	0.74878364914928	0.792030604644864	0.01	TRUE	different
IBD	mlp	cv	6	2	4	0.74878364914928	0.751974051181851	0.69	FALSE	similar
IBD	mlp	cv	6	3	4	0.792030604644864	0.751974051181851	0.01	TRUE	different
IBD	xgboost	test	6	0	1	0.584013287322218	0.654853546356814	0.14	FALSE	similar
IBD	xgboost	test	6	0	2	0.584013287322218	0.57840716533527	0.77	FALSE	similar
IBD	xgboost	test	6	0	3	0.584013287322218	0.655265068990559	0.21	FALSE	similar
IBD	xgboost	test	6	0	4	0.584013287322218	0.587920600338901	0.94	FALSE	similar
IBD	xgboost	test	6	1	2	0.654853546356814	0.57840716533527	0.11	FALSE	similar
IBD	xgboost	test	6	1	3	0.654853546356814	0.655265068990559	0.77	FALSE	similar
IBD	xgboost	test	6	1	4	0.654853546356814	0.587920600338901	0.2	FALSE	similar
IBD	xgboost	test	6	2	3	0.57840716533527	0.655265068990559	0.17	FALSE	similar
IBD	xgboost	test	6	2	4	0.57840716533527	0.587920600338901	0.8	FALSE	similar
IBD	xgboost	test	6	3	4	0.655265068990559	0.587920600338901	0.22	FALSE	similar
IBD	xgboost	cv	6	0	1	0.83640954018049	0.869827083111666	0.01	TRUE	different
IBD	xgboost	cv	6	0	2	0.83640954018049	0.833847602281484	0.43	FALSE	similar
IBD	xgboost	cv	6	0	3	0.83640954018049	0.877015563487227	0	TRUE	different
IBD	xgboost	cv	6	0	4	0.83640954018049	0.817028267058736	0.22	FALSE	similar
IBD	xgboost	cv	6	1	2	0.869827083111666	0.833847602281484	0.01	TRUE	different
IBD	xgboost	cv	6	1	3	0.869827083111666	0.877015563487227	0.81	FALSE	similar
IBD	xgboost	cv	6	1	4	0.869827083111666	0.817028267058736	0	TRUE	different
IBD	xgboost	cv	6	2	3	0.833847602281484	0.877015563487227	0	TRUE	different
IBD	xgboost	cv	6	2	4	0.833847602281484	0.817028267058736	0.3	FALSE	similar
IBD	xgboost	cv	6	3	4	0.877015563487227	0.817028267058736	0	TRUE	different
IBD	desc	test	6	0	1	0.611829586867482	0.673928830791576	0.16	FALSE	similar
IBD	desc	test	6	0	2	0.611829586867482	0.589905591866376	0.81	FALSE	similar
IBD	desc	test	6	0	3	0.611829586867482	0.644880174291939	0.44	FALSE	similar
IBD	desc	test	6	0	4	0.611829586867482	0.602251270878722	0.92	FALSE	similar
IBD	desc	test	6	1	2	0.673928830791576	0.589905591866376	0.08	FALSE	similar
IBD	desc	test	6	1	3	0.673928830791576	0.644880174291939	0.62	FALSE	similar
IBD	desc	test	6	1	4	0.673928830791576	0.602251270878722	0.17	FALSE	similar
IBD	desc	test	6	2	3	0.589905591866376	0.644880174291939	0.32	FALSE	similar
IBD	desc	test	6	2	4	0.589905591866376	0.602251270878722	0.96	FALSE	similar
IBD	desc	test	6	3	4	0.644880174291939	0.602251270878722	0.48	FALSE	similar
IBD	desc	cv	6	0	1	0.999501894753291	1	1	FALSE	similar
IBD	desc	cv	6	0	2	0.999501894753291	0.999919393581795	1	FALSE	similar
IBD	desc	cv	6	0	3	0.999501894753291	1	1	FALSE	similar
IBD	desc	cv	6	0	4	0.999501894753291	1	1	FALSE	similar
IBD	desc	cv	6	1	2	1	0.999919393581795	0.08	FALSE	similar
IBD	desc	cv	6	1	3	1	1	1	FALSE	similar
IBD	desc	cv	6	1	4	1	1	1	FALSE	similar
IBD	desc	cv	6	2	3	0.999919393581795	1	0.07	FALSE	similar
IBD	desc	cv	6	2	4	0.999919393581795	1	0.09	FALSE	similar
IBD	desc	cv	6	3	4	1	1	1	FALSE	similar
IBD	desp	test	6	0	1	0.60563743670784	0.705785524086178	0.07	FALSE	similar
IBD	desp	test	6	0	2	0.60563743670784	0.595449043815057	0.81	FALSE	similar
IBD	desp	test	6	0	3	0.60563743670784	0.686468167513919	0.11	FALSE	similar
IBD	desp	test	6	0	4	0.60563743670784	0.61275720164609	0.97	FALSE	similar
IBD	desp	test	6	1	2	0.705785524086178	0.595449043815057	0.01	TRUE	different
IBD	desp	test	6	1	3	0.705785524086178	0.686468167513919	0.75	FALSE	similar
IBD	desp	test	6	1	4	0.705785524086178	0.61275720164609	0.09	FALSE	similar
IBD	desp	test	6	2	3	0.595449043815057	0.686468167513919	0.07	FALSE	similar
IBD	desp	test	6	2	4	0.595449043815057	0.61275720164609	0.87	FALSE	similar
IBD	desp	test	6	3	4	0.686468167513919	0.61275720164609	0.13	FALSE	similar
IBD	desp	cv	6	0	1	0.979922451849826	0.993420904146072	0	TRUE	different
IBD	desp	cv	6	0	2	0.979922451849826	0.989929034109412	0.04	TRUE	different
IBD	desp	cv	6	0	3	0.979922451849826	0.993222612357286	0	TRUE	different
IBD	desp	cv	6	0	4	0.979922451849826	0.985924507252966	0.23	FALSE	similar
IBD	desp	cv	6	1	2	0.993420904146072	0.989929034109412	0.09	FALSE	similar
IBD	desp	cv	6	1	3	0.993420904146072	0.993222612357286	0.99	FALSE	similar
IBD	desp	cv	6	1	4	0.993420904146072	0.985924507252966	0.01	TRUE	different
IBD	desp	cv	6	2	3	0.989929034109412	0.993222612357286	0.08	FALSE	similar
IBD	desp	cv	6	2	4	0.989929034109412	0.985924507252966	0.18	FALSE	similar
IBD	desp	cv	6	3	4	0.993222612357286	0.985924507252966	0	TRUE	different
IBD	knorae	test	6	0	1	0.616731705743864	0.692253691600097	0.09	FALSE	similar
IBD	knorae	test	6	0	2	0.616731705743864	0.562817719680465	0.33	FALSE	similar
IBD	knorae	test	6	0	3	0.616731705743864	0.657177438876785	0.46	FALSE	similar
IBD	knorae	test	6	0	4	0.616731705743864	0.616606148632292	0.89	FALSE	similar
IBD	knorae	test	6	1	2	0.692253691600097	0.562817719680465	0	TRUE	different
IBD	knorae	test	6	1	3	0.692253691600097	0.657177438876785	0.65	FALSE	similar
IBD	knorae	test	6	1	4	0.692253691600097	0.616606148632292	0.16	FALSE	similar
IBD	knorae	test	6	2	3	0.562817719680465	0.657177438876785	0.06	FALSE	similar
IBD	knorae	test	6	2	4	0.562817719680465	0.616606148632292	0.31	FALSE	similar
IBD	knorae	test	6	3	4	0.657177438876785	0.616606148632292	0.49	FALSE	similar
IBD	knorae	cv	6	0	1	0.99611868578349	0.999052068521904	0.41	FALSE	similar
IBD	knorae	cv	6	0	2	0.99611868578349	0.997913905896843	0.8	FALSE	similar
IBD	knorae	cv	6	0	3	0.99611868578349	0.998120258327449	0.7	FALSE	similar
IBD	knorae	cv	6	0	4	0.99611868578349	0.997778487114258	0.87	FALSE	similar
IBD	knorae	cv	6	1	2	0.999052068521904	0.997913905896843	0.1	FALSE	similar
IBD	knorae	cv	6	1	3	0.999052068521904	0.998120258327449	0.17	FALSE	similar
IBD	knorae	cv	6	1	4	0.999052068521904	0.997778487114258	0.08	FALSE	similar
IBD	knorae	cv	6	2	3	0.997913905896843	0.998120258327449	0.68	FALSE	similar
IBD	knorae	cv	6	2	4	0.997913905896843	0.997778487114258	0.79	FALSE	similar
IBD	knorae	cv	6	3	4	0.998120258327449	0.997778487114258	0.97	FALSE	similar
IBD	knorau	test	6	0	1	0.618328119456897	0.694674412975067	0.07	FALSE	similar
IBD	knorau	test	6	0	2	0.618328119456897	0.583248608085209	0.48	FALSE	similar
IBD	knorau	test	6	0	3	0.618328119456897	0.674074074074074	0.29	FALSE	similar
IBD	knorau	test	6	0	4	0.618328119456897	0.585257806826434	0.59	FALSE	similar
IBD	knorau	test	6	1	2	0.694674412975067	0.583248608085209	0.01	TRUE	different
IBD	knorau	test	6	1	3	0.694674412975067	0.674074074074074	0.79	FALSE	similar
IBD	knorau	test	6	1	4	0.694674412975067	0.585257806826434	0.04	TRUE	different
IBD	knorau	test	6	2	3	0.583248608085209	0.674074074074074	0.07	FALSE	similar
IBD	knorau	test	6	2	4	0.583248608085209	0.585257806826434	0.96	FALSE	similar
IBD	knorau	test	6	3	4	0.674074074074074	0.585257806826434	0.08	FALSE	similar
IBD	knorau	cv	6	0	1	0.969204398953002	0.992200522974441	0	TRUE	different
IBD	knorau	cv	6	0	2	0.969204398953002	0.985943852793335	0.04	TRUE	different
IBD	knorau	cv	6	0	3	0.969204398953002	0.988125062469974	0	TRUE	different
IBD	knorau	cv	6	0	4	0.969204398953002	0.972039245652896	0.32	FALSE	similar
IBD	knorau	cv	6	1	2	0.992200522974441	0.985943852793335	0.04	TRUE	different
IBD	knorau	cv	6	1	3	0.992200522974441	0.988125062469974	0.2	FALSE	similar
IBD	knorau	cv	6	1	4	0.992200522974441	0.972039245652896	0	TRUE	different
IBD	knorau	cv	6	2	3	0.985943852793335	0.988125062469974	0.23	FALSE	similar
IBD	knorau	cv	6	2	4	0.985943852793335	0.972039245652896	0.01	TRUE	different
IBD	knorau	cv	6	3	4	0.988125062469974	0.972039245652896	0	TRUE	different
IBD	knn	test	1500	0	1	0.787564098429387	0.792132655531348	0.72	FALSE	similar
IBD	knn	test	1500	0	2	0.787564098429387	0.766787702735415	0.93	FALSE	similar
IBD	knn	test	1500	0	3	0.787564098429387	0.803655289276204	0.99	FALSE	similar
IBD	knn	test	1500	0	4	0.787564098429387	0.801016702977487	0.96	FALSE	similar
IBD	knn	test	1500	1	2	0.792132655531348	0.766787702735415	0.76	FALSE	similar
IBD	knn	test	1500	1	3	0.792132655531348	0.803655289276204	0.86	FALSE	similar
IBD	knn	test	1500	1	4	0.792132655531348	0.801016702977487	0.72	FALSE	similar
IBD	knn	test	1500	2	3	0.766787702735415	0.803655289276204	0.99	FALSE	similar
IBD	knn	test	1500	2	4	0.766787702735415	0.801016702977487	0.62	FALSE	similar
IBD	knn	test	1500	3	4	0.803655289276204	0.801016702977487	0.92	FALSE	similar
IBD	knn	cv	1500	0	1	0.918397373022304	0.926030714269593	0.52	FALSE	similar
IBD	knn	cv	1500	0	2	0.918397373022304	0.92435410077092	0.69	FALSE	similar
IBD	knn	cv	1500	0	3	0.918397373022304	0.92201167825787	0.74	FALSE	similar
IBD	knn	cv	1500	0	4	0.918397373022304	0.938734285778771	0.05	FALSE	similar
IBD	knn	cv	1500	1	2	0.926030714269593	0.92435410077092	0.31	FALSE	similar
IBD	knn	cv	1500	1	3	0.926030714269593	0.92201167825787	0.31	FALSE	similar
IBD	knn	cv	1500	1	4	0.926030714269593	0.938734285778771	0.17	FALSE	similar
IBD	knn	cv	1500	2	3	0.92435410077092	0.92201167825787	0.57	FALSE	similar
IBD	knn	cv	1500	2	4	0.92435410077092	0.938734285778771	0.08	FALSE	similar
IBD	knn	cv	1500	3	4	0.92201167825787	0.938734285778771	0.1	FALSE	similar
IBD	rf	test	1500	0	1	0.822346566904247	0.849334301621883	0.49	FALSE	similar
IBD	rf	test	1500	0	2	0.822346566904247	0.832679738562092	0.99	FALSE	similar
IBD	rf	test	1500	0	3	0.822346566904247	0.824183006535948	0.79	FALSE	similar
IBD	rf	test	1500	0	4	0.822346566904247	0.799080125877512	0.63	FALSE	similar
IBD	rf	test	1500	1	2	0.849334301621883	0.832679738562092	0.62	FALSE	similar
IBD	rf	test	1500	1	3	0.849334301621883	0.824183006535948	0.23	FALSE	similar
IBD	rf	test	1500	1	4	0.849334301621883	0.799080125877512	0.06	FALSE	similar
IBD	rf	test	1500	2	3	0.832679738562092	0.824183006535948	0.84	FALSE	similar
IBD	rf	test	1500	2	4	0.832679738562092	0.799080125877512	0.51	FALSE	similar
IBD	rf	test	1500	3	4	0.824183006535948	0.799080125877512	0.43	FALSE	similar
IBD	rf	cv	1500	0	1	0.927868992281121	0.938721388751858	0.25	FALSE	similar
IBD	rf	cv	1500	0	2	0.927868992281121	0.947454288100236	0.06	FALSE	similar
IBD	rf	cv	1500	0	3	0.927868992281121	0.94878590612899	0.08	FALSE	similar
IBD	rf	cv	1500	0	4	0.927868992281121	0.950478640911304	0.03	TRUE	different
IBD	rf	cv	1500	1	2	0.938721388751858	0.947454288100236	0.55	FALSE	similar
IBD	rf	cv	1500	1	3	0.938721388751858	0.94878590612899	0.5	FALSE	similar
IBD	rf	cv	1500	1	4	0.938721388751858	0.950478640911304	0.16	FALSE	similar
IBD	rf	cv	1500	2	3	0.947454288100236	0.94878590612899	0.88	FALSE	similar
IBD	rf	cv	1500	2	4	0.947454288100236	0.950478640911304	0.7	FALSE	similar
IBD	rf	cv	1500	3	4	0.94878590612899	0.950478640911304	0.36	FALSE	similar
IBD	svm	test	1500	0	1	0.905295578417777	0.894117647058824	0.49	FALSE	similar
IBD	svm	test	1500	0	2	0.905295578417777	0.883877995642702	0.65	FALSE	similar
IBD	svm	test	1500	0	3	0.905295578417777	0.86240619704672	0.22	FALSE	similar
IBD	svm	test	1500	0	4	0.905295578417777	0.866230936819172	0.21	FALSE	similar
IBD	svm	test	1500	1	2	0.894117647058824	0.883877995642702	0.93	FALSE	similar
IBD	svm	test	1500	1	3	0.894117647058824	0.86240619704672	0.26	FALSE	similar
IBD	svm	test	1500	1	4	0.894117647058824	0.866230936819172	0.65	FALSE	similar
IBD	svm	test	1500	2	3	0.883877995642702	0.86240619704672	0.46	FALSE	similar
IBD	svm	test	1500	2	4	0.883877995642702	0.866230936819172	0.79	FALSE	similar
IBD	svm	test	1500	3	4	0.86240619704672	0.866230936819172	0.72	FALSE	similar
IBD	svm	cv	1500	0	1	0.943349396562753	0.948969688762498	0.36	FALSE	similar
IBD	svm	cv	1500	0	2	0.943349396562753	0.948777845487169	0.69	FALSE	similar
IBD	svm	cv	1500	0	3	0.943349396562753	0.957607472537393	0.24	FALSE	similar
IBD	svm	cv	1500	0	4	0.943349396562753	0.953191852948099	0.53	FALSE	similar
IBD	svm	cv	1500	1	2	0.948969688762498	0.948777845487169	0.98	FALSE	similar
IBD	svm	cv	1500	1	3	0.948969688762498	0.957607472537393	0.49	FALSE	similar
IBD	svm	cv	1500	1	4	0.948969688762498	0.953191852948099	0.87	FALSE	similar
IBD	svm	cv	1500	2	3	0.948777845487169	0.957607472537393	0.49	FALSE	similar
IBD	svm	cv	1500	2	4	0.948777845487169	0.953191852948099	0.98	FALSE	similar
IBD	svm	cv	1500	3	4	0.957607472537393	0.953191852948099	0.7	FALSE	similar
IBD	mlp	test	1500	0	1	0.859015706130874	0.874945533769063	0.17	FALSE	similar
IBD	mlp	test	1500	0	2	0.859015706130874	0.859622367465505	0.69	FALSE	similar
IBD	mlp	test	1500	0	3	0.859015706130874	0.856669087388042	0.95	FALSE	similar
IBD	mlp	test	1500	0	4	0.859015706130874	0.868651658194142	0.65	FALSE	similar
IBD	mlp	test	1500	1	2	0.874945533769063	0.859622367465505	0.65	FALSE	similar
IBD	mlp	test	1500	1	3	0.874945533769063	0.856669087388042	0.11	FALSE	similar
IBD	mlp	test	1500	1	4	0.874945533769063	0.868651658194142	0.84	FALSE	similar
IBD	mlp	test	1500	2	3	0.859622367465505	0.856669087388042	0.65	FALSE	similar
IBD	mlp	test	1500	2	4	0.859622367465505	0.868651658194142	0.98	FALSE	similar
IBD	mlp	test	1500	3	4	0.856669087388042	0.868651658194142	0.43	FALSE	similar
IBD	mlp	cv	1500	0	1	0.955890443089258	0.966377450838146	0.46	FALSE	similar
IBD	mlp	cv	1500	0	2	0.955890443089258	0.96309515748882	0.59	FALSE	similar
IBD	mlp	cv	1500	0	3	0.955890443089258	0.972526108418857	0.04	TRUE	different
IBD	mlp	cv	1500	0	4	0.955890443089258	0.962680840499244	0.56	FALSE	similar
IBD	mlp	cv	1500	1	2	0.966377450838146	0.96309515748882	0.77	FALSE	similar
IBD	mlp	cv	1500	1	3	0.966377450838146	0.972526108418857	0.81	FALSE	similar
IBD	mlp	cv	1500	1	4	0.966377450838146	0.962680840499244	0.69	FALSE	similar
IBD	mlp	cv	1500	2	3	0.96309515748882	0.972526108418857	0.45	FALSE	similar
IBD	mlp	cv	1500	2	4	0.96309515748882	0.962680840499244	0.95	FALSE	similar
IBD	mlp	cv	1500	3	4	0.972526108418857	0.962680840499244	0.25	FALSE	similar
IBD	xgboost	test	1500	0	1	0.865498113329248	0.879327039457758	0.97	FALSE	similar
IBD	xgboost	test	1500	0	2	0.865498113329248	0.850617283950617	0.92	FALSE	similar
IBD	xgboost	test	1500	0	3	0.865498113329248	0.830331638828371	0.4	FALSE	similar
IBD	xgboost	test	1500	0	4	0.865498113329248	0.850157346889373	0.85	FALSE	similar
IBD	xgboost	test	1500	1	2	0.879327039457758	0.850617283950617	0.66	FALSE	similar
IBD	xgboost	test	1500	1	3	0.879327039457758	0.830331638828371	0.11	FALSE	similar
IBD	xgboost	test	1500	1	4	0.879327039457758	0.850157346889373	0.46	FALSE	similar
IBD	xgboost	test	1500	2	3	0.850617283950617	0.830331638828371	0.84	FALSE	similar
IBD	xgboost	test	1500	2	4	0.850617283950617	0.850157346889373	0.99	FALSE	similar
IBD	xgboost	test	1500	3	4	0.830331638828371	0.850157346889373	0.77	FALSE	similar
IBD	xgboost	cv	1500	0	1	0.951967034841571	0.958856872019578	0.51	FALSE	similar
IBD	xgboost	cv	1500	0	2	0.951967034841571	0.960531873389887	0.35	FALSE	similar
IBD	xgboost	cv	1500	0	3	0.951967034841571	0.96541017381968	0.1	FALSE	similar
IBD	xgboost	cv	1500	0	4	0.951967034841571	0.962300378205314	0.18	FALSE	similar
IBD	xgboost	cv	1500	1	2	0.958856872019578	0.960531873389887	0.53	FALSE	similar
IBD	xgboost	cv	1500	1	3	0.958856872019578	0.96541017381968	0.22	FALSE	similar
IBD	xgboost	cv	1500	1	4	0.958856872019578	0.962300378205314	0.27	FALSE	similar
IBD	xgboost	cv	1500	2	3	0.960531873389887	0.96541017381968	0.87	FALSE	similar
IBD	xgboost	cv	1500	2	4	0.960531873389887	0.962300378205314	0.98	FALSE	similar
IBD	xgboost	cv	1500	3	4	0.96541017381968	0.962300378205314	0.94	FALSE	similar
IBD	desc	test	1500	0	1	0.882171767665366	0.883756959573953	0.98	FALSE	similar
IBD	desc	test	1500	0	2	0.882171767665366	0.883950617283951	0.66	FALSE	similar
IBD	desc	test	1500	0	3	0.882171767665366	0.854272573226822	0.55	FALSE	similar
IBD	desc	test	1500	0	4	0.882171767665366	0.877003146937787	0.99	FALSE	similar
IBD	desc	test	1500	1	2	0.883756959573953	0.883950617283951	1	FALSE	similar
IBD	desc	test	1500	1	3	0.883756959573953	0.854272573226822	0.64	FALSE	similar
IBD	desc	test	1500	1	4	0.883756959573953	0.877003146937787	0.97	FALSE	similar
IBD	desc	test	1500	2	3	0.883950617283951	0.854272573226822	0.54	FALSE	similar
IBD	desc	test	1500	2	4	0.883950617283951	0.877003146937787	0.82	FALSE	similar
IBD	desc	test	1500	3	4	0.854272573226822	0.877003146937787	0.75	FALSE	similar
IBD	desc	cv	1500	0	1	1	1	1	FALSE	similar
IBD	desc	cv	1500	0	2	1	1	1	FALSE	similar
IBD	desc	cv	1500	0	3	1	1	1	FALSE	similar
IBD	desc	cv	1500	0	4	1	1	1	FALSE	similar
IBD	desc	cv	1500	1	2	1	1	1	FALSE	similar
IBD	desc	cv	1500	1	3	1	1	1	FALSE	similar
IBD	desc	cv	1500	1	4	1	1	1	FALSE	similar
IBD	desc	cv	1500	2	3	1	1	1	FALSE	similar
IBD	desc	cv	1500	2	4	1	1	1	FALSE	similar
IBD	desc	cv	1500	3	4	1	1	1	FALSE	similar
IBD	desp	test	1500	0	1	0.897152255942207	0.897651900266279	0.76	FALSE	similar
IBD	desp	test	1500	0	2	0.897152255942207	0.889227789881385	0.96	FALSE	similar
IBD	desp	test	1500	0	3	0.897152255942207	0.871120793996611	0.59	FALSE	similar
IBD	desp	test	1500	0	4	0.897152255942207	0.876930525296538	0.84	FALSE	similar
IBD	desp	test	1500	1	2	0.897651900266279	0.889227789881385	0.84	FALSE	similar
IBD	desp	test	1500	1	3	0.897651900266279	0.871120793996611	0.32	FALSE	similar
IBD	desp	test	1500	1	4	0.897651900266279	0.876930525296538	0.74	FALSE	similar
IBD	desp	test	1500	2	3	0.889227789881385	0.871120793996611	0.55	FALSE	similar
IBD	desp	test	1500	2	4	0.889227789881385	0.876930525296538	0.83	FALSE	similar
IBD	desp	test	1500	3	4	0.871120793996611	0.876930525296538	0.88	FALSE	similar
IBD	desp	cv	1500	0	1	1	1	1	FALSE	similar
IBD	desp	cv	1500	0	2	1	1	1	FALSE	similar
IBD	desp	cv	1500	0	3	1	1	1	FALSE	similar
IBD	desp	cv	1500	0	4	1	1	1	FALSE	similar
IBD	desp	cv	1500	1	2	1	1	1	FALSE	similar
IBD	desp	cv	1500	1	3	1	1	1	FALSE	similar
IBD	desp	cv	1500	1	4	1	1	1	FALSE	similar
IBD	desp	cv	1500	2	3	1	1	1	FALSE	similar
IBD	desp	cv	1500	2	4	1	1	1	FALSE	similar
IBD	desp	cv	1500	3	4	1	1	1	FALSE	similar
IBD	knorae	test	1500	0	1	0.898797045828361	0.897990801258775	0.92	FALSE	similar
IBD	knorae	test	1500	0	2	0.898797045828361	0.893221980150085	0.84	FALSE	similar
IBD	knorae	test	1500	0	3	0.898797045828361	0.868167513919148	0.43	FALSE	similar
IBD	knorae	test	1500	0	4	0.898797045828361	0.878697651900266	0.76	FALSE	similar
IBD	knorae	test	1500	1	2	0.897990801258775	0.893221980150085	0.99	FALSE	similar
IBD	knorae	test	1500	1	3	0.897990801258775	0.868167513919148	0.48	FALSE	similar
IBD	knorae	test	1500	1	4	0.897990801258775	0.878697651900266	0.65	FALSE	similar
IBD	knorae	test	1500	2	3	0.893221980150085	0.868167513919148	0.58	FALSE	similar
IBD	knorae	test	1500	2	4	0.893221980150085	0.878697651900266	0.81	FALSE	similar
IBD	knorae	test	1500	3	4	0.868167513919148	0.878697651900266	0.88	FALSE	similar
IBD	knorae	cv	1500	0	1	1	1	1	FALSE	similar
IBD	knorae	cv	1500	0	2	1	1	1	FALSE	similar
IBD	knorae	cv	1500	0	3	1	1	1	FALSE	similar
IBD	knorae	cv	1500	0	4	1	1	1	FALSE	similar
IBD	knorae	cv	1500	1	2	1	1	1	FALSE	similar
IBD	knorae	cv	1500	1	3	1	1	1	FALSE	similar
IBD	knorae	cv	1500	1	4	1	1	1	FALSE	similar
IBD	knorae	cv	1500	2	3	1	1	1	FALSE	similar
IBD	knorae	cv	1500	2	4	1	1	1	FALSE	similar
IBD	knorae	cv	1500	3	4	1	1	1	FALSE	similar
IBD	knorau	test	1500	0	1	0.888734801818944	0.900411522633745	0.81	FALSE	similar
IBD	knorau	test	1500	0	2	0.888734801818944	0.886008230452675	0.84	FALSE	similar
IBD	knorau	test	1500	0	3	0.888734801818944	0.868361171629146	0.68	FALSE	similar
IBD	knorau	test	1500	0	4	0.888734801818944	0.876615831517792	0.95	FALSE	similar
IBD	knorau	test	1500	1	2	0.900411522633745	0.886008230452675	0.95	FALSE	similar
IBD	knorau	test	1500	1	3	0.900411522633745	0.868361171629146	0.23	FALSE	similar
IBD	knorau	test	1500	1	4	0.900411522633745	0.876615831517792	0.71	FALSE	similar
IBD	knorau	test	1500	2	3	0.886008230452675	0.868361171629146	0.34	FALSE	similar
IBD	knorau	test	1500	2	4	0.886008230452675	0.876615831517792	0.98	FALSE	similar
IBD	knorau	test	1500	3	4	0.868361171629146	0.876615831517792	0.52	FALSE	similar
IBD	knorau	cv	1500	0	1	1	1	1	FALSE	similar
IBD	knorau	cv	1500	0	2	1	1	1	FALSE	similar
IBD	knorau	cv	1500	0	3	1	1	1	FALSE	similar
IBD	knorau	cv	1500	0	4	1	1	1	FALSE	similar
IBD	knorau	cv	1500	1	2	1	1	1	FALSE	similar
IBD	knorau	cv	1500	1	3	1	1	1	FALSE	similar
IBD	knorau	cv	1500	1	4	1	1	1	FALSE	similar
IBD	knorau	cv	1500	2	3	1	1	1	FALSE	similar
IBD	knorau	cv	1500	2	4	1	1	1	FALSE	similar
IBD	knorau	cv	1500	3	4	1	1	1	FALSE	similar
IBD	knn	test	800	1	2	0.789179375453885	0.790075042362624	0.21	FALSE	similar
IBD	knn	test	800	1	3	0.789179375453885	0.80157346889373	0.59	FALSE	similar
IBD	knn	test	800	1	4	0.789179375453885	0.790752844347616	0.54	FALSE	similar
IBD	knn	test	800	2	3	0.790075042362624	0.80157346889373	0.8	FALSE	similar
IBD	knn	test	800	2	4	0.790075042362624	0.790752844347616	0.95	FALSE	similar
IBD	knn	test	800	3	4	0.80157346889373	0.790752844347616	0.89	FALSE	similar
IBD	knn	cv	800	1	2	0.926325733760225	0.92340455716446	0.44	FALSE	similar
IBD	knn	cv	800	1	3	0.926325733760225	0.927546114931855	0.4	FALSE	similar
IBD	knn	cv	800	1	4	0.926325733760225	0.933799560856234	0.54	FALSE	similar
IBD	knn	cv	800	2	3	0.92340455716446	0.927546114931855	0.78	FALSE	similar
IBD	knn	cv	800	2	4	0.92340455716446	0.933799560856234	0.51	FALSE	similar
IBD	knn	cv	800	3	4	0.927546114931855	0.933799560856234	0.48	FALSE	similar
IBD	rf	test	800	1	2	0.828419268942145	0.851149842653111	0.49	FALSE	similar
IBD	rf	test	800	1	3	0.828419268942145	0.835947712418301	0.93	FALSE	similar
IBD	rf	test	800	1	4	0.828419268942145	0.803413217138707	0.62	FALSE	similar
IBD	rf	test	800	2	3	0.851149842653111	0.835947712418301	0.63	FALSE	similar
IBD	rf	test	800	2	4	0.851149842653111	0.803413217138707	0.1	FALSE	similar
IBD	rf	test	800	3	4	0.835947712418301	0.803413217138707	0.42	FALSE	similar
IBD	rf	cv	800	1	2	0.948694014812235	0.950299694662888	0.97	FALSE	similar
IBD	rf	cv	800	1	3	0.948694014812235	0.95478141151511	0.72	FALSE	similar
IBD	rf	cv	800	1	4	0.948694014812235	0.958129802127365	0.45	FALSE	similar
IBD	rf	cv	800	2	3	0.950299694662888	0.95478141151511	0.89	FALSE	similar
IBD	rf	cv	800	2	4	0.950299694662888	0.958129802127365	0.57	FALSE	similar
IBD	rf	cv	800	3	4	0.95478141151511	0.958129802127365	0.35	FALSE	similar
IBD	svm	test	800	1	2	0.893899782135076	0.879665940450254	0.93	FALSE	similar
IBD	svm	test	800	1	3	0.893899782135076	0.862188332122973	0.27	FALSE	similar
IBD	svm	test	800	1	4	0.893899782135076	0.869837811667877	0.63	FALSE	similar
IBD	svm	test	800	2	3	0.879665940450254	0.862188332122973	0.62	FALSE	similar
IBD	svm	test	800	2	4	0.879665940450254	0.869837811667877	0.91	FALSE	similar
IBD	svm	test	800	3	4	0.862188332122973	0.869837811667877	0.72	FALSE	similar
IBD	svm	cv	800	1	2	0.959598451067068	0.959953119307172	0.85	FALSE	similar
IBD	svm	cv	800	1	3	0.959598451067068	0.965930891281287	0.47	FALSE	similar
IBD	svm	cv	800	1	4	0.959598451067068	0.961173500478802	0.81	FALSE	similar
IBD	svm	cv	800	2	3	0.959953119307172	0.965930891281287	0.78	FALSE	similar
IBD	svm	cv	800	2	4	0.959953119307172	0.961173500478802	1	FALSE	similar
IBD	svm	cv	800	3	4	0.965930891281287	0.961173500478802	0.79	FALSE	similar
IBD	mlp	test	800	1	2	0.856572258533043	0.853812636165577	0.83	FALSE	similar
IBD	mlp	test	800	1	3	0.856572258533043	0.841999515855725	0.36	FALSE	similar
IBD	mlp	test	800	1	4	0.856572258533043	0.848583877995643	0.87	FALSE	similar
IBD	mlp	test	800	2	3	0.853812636165577	0.841999515855725	0.47	FALSE	similar
IBD	mlp	test	800	2	4	0.853812636165577	0.848583877995643	0.96	FALSE	similar
IBD	mlp	test	800	3	4	0.841999515855725	0.848583877995643	0.72	FALSE	similar
IBD	mlp	cv	800	1	2	0.973698125739564	0.979508236363812	0.44	FALSE	similar
IBD	mlp	cv	800	1	3	0.973698125739564	0.983872267845455	0.17	FALSE	similar
IBD	mlp	cv	800	1	4	0.973698125739564	0.975329599644042	0.82	FALSE	similar
IBD	mlp	cv	800	2	3	0.979508236363812	0.983872267845455	0.78	FALSE	similar
IBD	mlp	cv	800	2	4	0.979508236363812	0.975329599644042	0.77	FALSE	similar
IBD	mlp	cv	800	3	4	0.983872267845455	0.975329599644042	0.18	FALSE	similar
IBD	xgboost	test	800	1	2	0.873880416364076	0.84475913822319	0.45	FALSE	similar
IBD	xgboost	test	800	1	3	0.873880416364076	0.832631324134592	0.26	FALSE	similar
IBD	xgboost	test	800	1	4	0.873880416364076	0.836068748487049	0.28	FALSE	similar
IBD	xgboost	test	800	2	3	0.84475913822319	0.832631324134592	0.99	FALSE	similar
IBD	xgboost	test	800	2	4	0.84475913822319	0.836068748487049	0.81	FALSE	similar
IBD	xgboost	test	800	3	4	0.832631324134592	0.836068748487049	0.81	FALSE	similar
IBD	xgboost	cv	800	1	2	0.959791906470761	0.962927496138953	0.61	FALSE	similar
IBD	xgboost	cv	800	1	3	0.959791906470761	0.966980386846322	0.4	FALSE	similar
IBD	xgboost	cv	800	1	4	0.959791906470761	0.964902353384986	0.3	FALSE	similar
IBD	xgboost	cv	800	2	3	0.962927496138953	0.966980386846322	0.84	FALSE	similar
IBD	xgboost	cv	800	2	4	0.962927496138953	0.964902353384986	0.95	FALSE	similar
IBD	xgboost	cv	800	3	4	0.966980386846322	0.964902353384986	0.65	FALSE	similar
IBD	desc	test	800	1	2	0.873493100944081	0.859428709755507	0.97	FALSE	similar
IBD	desc	test	800	1	3	0.873493100944081	0.862866134107964	0.77	FALSE	similar
IBD	desc	test	800	1	4	0.873493100944081	0.858048898571774	0.81	FALSE	similar
IBD	desc	test	800	2	3	0.859428709755507	0.862866134107964	0.79	FALSE	similar
IBD	desc	test	800	2	4	0.859428709755507	0.858048898571774	0.87	FALSE	similar
IBD	desc	test	800	3	4	0.862866134107964	0.858048898571774	0.68	FALSE	similar
IBD	desc	cv	800	1	2	1	1	1	FALSE	similar
IBD	desc	cv	800	1	3	1	1	1	FALSE	similar
IBD	desc	cv	800	1	4	1	1	1	FALSE	similar
IBD	desc	cv	800	2	3	1	1	1	FALSE	similar
IBD	desc	cv	800	2	4	1	1	1	FALSE	similar
IBD	desc	cv	800	3	4	1	1	1	FALSE	similar
IBD	desp	test	800	1	2	0.890946502057613	0.882449770031469	0.99	FALSE	similar
IBD	desp	test	800	1	3	0.890946502057613	0.868845315904139	0.51	FALSE	similar
IBD	desp	test	800	1	4	0.890946502057613	0.864197530864197	0.67	FALSE	similar
IBD	desp	test	800	2	3	0.882449770031469	0.868845315904139	0.54	FALSE	similar
IBD	desp	test	800	2	4	0.882449770031469	0.864197530864197	0.8	FALSE	similar
IBD	desp	test	800	3	4	0.868845315904139	0.864197530864197	0.96	FALSE	similar
IBD	desp	cv	800	1	2	1	1	1	FALSE	similar
IBD	desp	cv	800	1	3	1	1	1	FALSE	similar
IBD	desp	cv	800	1	4	1	1	1	FALSE	similar
IBD	desp	cv	800	2	3	1	1	1	FALSE	similar
IBD	desp	cv	800	2	4	1	1	1	FALSE	similar
IBD	desp	cv	800	3	4	1	1	1	FALSE	similar
IBD	knorae	test	800	1	2	0.893004115226337	0.882812878237715	0.94	FALSE	similar
IBD	knorae	test	800	1	3	0.893004115226337	0.862987170176713	0.43	FALSE	similar
IBD	knorae	test	800	1	4	0.893004115226337	0.870806100217865	0.62	FALSE	similar
IBD	knorae	test	800	2	3	0.882812878237715	0.862987170176713	0.37	FALSE	similar
IBD	knorae	test	800	2	4	0.882812878237715	0.870806100217865	0.69	FALSE	similar
IBD	knorae	test	800	3	4	0.862987170176713	0.870806100217865	0.92	FALSE	similar
IBD	knorae	cv	800	1	2	1	1	1	FALSE	similar
IBD	knorae	cv	800	1	3	1	1	1	FALSE	similar
IBD	knorae	cv	800	1	4	1	1	1	FALSE	similar
IBD	knorae	cv	800	2	3	1	1	1	FALSE	similar
IBD	knorae	cv	800	2	4	1	1	1	FALSE	similar
IBD	knorae	cv	800	3	4	1	1	1	FALSE	similar
IBD	knorau	test	800	1	2	0.888864681675139	0.863398692810458	0.55	FALSE	similar
IBD	knorau	test	800	1	3	0.888864681675139	0.858750907770516	0.36	FALSE	similar
IBD	knorau	test	800	1	4	0.888864681675139	0.863059791817962	0.45	FALSE	similar
IBD	knorau	test	800	2	3	0.863398692810458	0.858750907770516	0.78	FALSE	similar
IBD	knorau	test	800	2	4	0.863398692810458	0.863059791817962	0.76	FALSE	similar
IBD	knorau	test	800	3	4	0.858750907770516	0.863059791817962	0.99	FALSE	similar
IBD	knorau	cv	800	1	2	1	1	1	FALSE	similar
IBD	knorau	cv	800	1	3	1	1	1	FALSE	similar
IBD	knorau	cv	800	1	4	1	1	1	FALSE	similar
IBD	knorau	cv	800	2	3	1	1	1	FALSE	similar
IBD	knorau	cv	800	2	4	1	1	1	FALSE	similar
IBD	knorau	cv	800	3	4	1	1	1	FALSE	similar
IBD	knn	test	400	1	2	0.820915032679739	0.774001452432825	0.49	FALSE	similar
IBD	knn	test	400	1	3	0.820915032679739	0.815298959089809	0.86	FALSE	similar
IBD	knn	test	400	1	4	0.820915032679739	0.792181069958848	0.57	FALSE	similar
IBD	knn	test	400	2	3	0.774001452432825	0.815298959089809	0.85	FALSE	similar
IBD	knn	test	400	2	4	0.774001452432825	0.792181069958848	0.69	FALSE	similar
IBD	knn	test	400	3	4	0.815298959089809	0.792181069958848	0.82	FALSE	similar
IBD	knn	cv	400	1	2	0.920223827902073	0.918508523322661	0.45	FALSE	similar
IBD	knn	cv	400	1	3	0.920223827902073	0.930958990678674	0.27	FALSE	similar
IBD	knn	cv	400	1	4	0.920223827902073	0.938020112913471	0.05	FALSE	similar
IBD	knn	cv	400	2	3	0.918508523322661	0.930958990678674	0.46	FALSE	similar
IBD	knn	cv	400	2	4	0.918508523322661	0.938020112913471	0.11	FALSE	similar
IBD	knn	cv	400	3	4	0.930958990678674	0.938020112913471	0.43	FALSE	similar
IBD	rf	test	400	1	2	0.845170660856935	0.85042362624062	0.72	FALSE	similar
IBD	rf	test	400	1	3	0.845170660856935	0.826966836117163	0.84	FALSE	similar
IBD	rf	test	400	1	4	0.845170660856935	0.814766400387315	0.64	FALSE	similar
IBD	rf	test	400	2	3	0.85042362624062	0.826966836117163	0.5	FALSE	similar
IBD	rf	test	400	2	4	0.85042362624062	0.814766400387315	0.33	FALSE	similar
IBD	rf	test	400	3	4	0.826966836117163	0.814766400387315	0.89	FALSE	similar
IBD	rf	cv	400	1	2	0.951492669652328	0.958998739315619	0.62	FALSE	similar
IBD	rf	cv	400	1	3	0.951492669652328	0.961410483348326	0.26	FALSE	similar
IBD	rf	cv	400	1	4	0.951492669652328	0.961499150408352	0.23	FALSE	similar
IBD	rf	cv	400	2	3	0.958998739315619	0.961410483348326	0.87	FALSE	similar
IBD	rf	cv	400	2	4	0.958998739315619	0.961499150408352	0.71	FALSE	similar
IBD	rf	cv	400	3	4	0.961410483348326	0.961499150408352	0.69	FALSE	similar
IBD	svm	test	400	1	2	0.891019123698862	0.875114984265311	0.96	FALSE	similar
IBD	svm	test	400	1	3	0.891019123698862	0.865649963689179	0.6	FALSE	similar
IBD	svm	test	400	1	4	0.891019123698862	0.875647542967804	0.67	FALSE	similar
IBD	svm	test	400	2	3	0.875114984265311	0.865649963689179	0.83	FALSE	similar
IBD	svm	test	400	2	4	0.875114984265311	0.875647542967804	0.82	FALSE	similar
IBD	svm	test	400	3	4	0.865649963689179	0.875647542967804	0.77	FALSE	similar
IBD	svm	cv	400	1	2	0.967573650084314	0.962006970843046	0.54	FALSE	similar
IBD	svm	cv	400	1	3	0.967573650084314	0.970203031446176	0.81	FALSE	similar
IBD	svm	cv	400	1	4	0.967573650084314	0.969766144659502	0.57	FALSE	similar
IBD	svm	cv	400	2	3	0.962006970843046	0.970203031446176	0.48	FALSE	similar
IBD	svm	cv	400	2	4	0.962006970843046	0.969766144659502	0.53	FALSE	similar
IBD	svm	cv	400	3	4	0.970203031446176	0.969766144659502	0.44	FALSE	similar
IBD	mlp	test	400	1	2	0.868433793270395	0.862624061970467	0.86	FALSE	similar
IBD	mlp	test	400	1	3	0.868433793270395	0.828661341079642	0.23	FALSE	similar
IBD	mlp	test	400	1	4	0.868433793270395	0.863350278382958	0.84	FALSE	similar
IBD	mlp	test	400	2	3	0.862624061970467	0.828661341079642	0.15	FALSE	similar
IBD	mlp	test	400	2	4	0.862624061970467	0.863350278382958	0.78	FALSE	similar
IBD	mlp	test	400	3	4	0.828661341079642	0.863350278382958	0.43	FALSE	similar
IBD	mlp	cv	400	1	2	0.977738119420021	0.982206939245331	0.43	FALSE	similar
IBD	mlp	cv	400	1	3	0.977738119420021	0.987064282006391	0.13	FALSE	similar
IBD	mlp	cv	400	1	4	0.977738119420021	0.98237943698029	0.61	FALSE	similar
IBD	mlp	cv	400	2	3	0.982206939245331	0.987064282006391	0.5	FALSE	similar
IBD	mlp	cv	400	2	4	0.982206939245331	0.98237943698029	0.96	FALSE	similar
IBD	mlp	cv	400	3	4	0.987064282006391	0.98237943698029	0.64	FALSE	similar
IBD	xgboost	test	400	1	2	0.876906318082789	0.866182522391673	0.76	FALSE	similar
IBD	xgboost	test	400	1	3	0.876906318082789	0.824255628177197	0.04	TRUE	different
IBD	xgboost	test	400	1	4	0.876906318082789	0.84640522875817	0.55	FALSE	similar
IBD	xgboost	test	400	2	3	0.866182522391673	0.824255628177197	0.28	FALSE	similar
IBD	xgboost	test	400	2	4	0.866182522391673	0.84640522875817	0.79	FALSE	similar
IBD	xgboost	test	400	3	4	0.824255628177197	0.84640522875817	0.45	FALSE	similar
IBD	xgboost	cv	400	1	2	0.960423860789491	0.963401461878001	0.21	FALSE	similar
IBD	xgboost	cv	400	1	3	0.960423860789491	0.970580269483377	0.09	FALSE	similar
IBD	xgboost	cv	400	1	4	0.960423860789491	0.967014241541969	0.4	FALSE	similar
IBD	xgboost	cv	400	2	3	0.963401461878001	0.970580269483377	0.29	FALSE	similar
IBD	xgboost	cv	400	2	4	0.963401461878001	0.967014241541969	0.85	FALSE	similar
IBD	xgboost	cv	400	3	4	0.970580269483377	0.967014241541969	0.55	FALSE	similar
IBD	desc	test	400	1	2	0.885499878963931	0.864947954490438	0.77	FALSE	similar
IBD	desc	test	400	1	3	0.885499878963931	0.853425320745582	0.49	FALSE	similar
IBD	desc	test	400	1	4	0.885499878963931	0.866134107964173	0.56	FALSE	similar
IBD	desc	test	400	2	3	0.864947954490438	0.853425320745582	0.99	FALSE	similar
IBD	desc	test	400	2	4	0.864947954490438	0.866134107964173	0.98	FALSE	similar
IBD	desc	test	400	3	4	0.853425320745582	0.866134107964173	0.99	FALSE	similar
IBD	desc	cv	400	1	2	1	1	1	FALSE	similar
IBD	desc	cv	400	1	3	1	1	1	FALSE	similar
IBD	desc	cv	400	1	4	1	1	1	FALSE	similar
IBD	desc	cv	400	2	3	1	1	1	FALSE	similar
IBD	desc	cv	400	2	4	1	1	1	FALSE	similar
IBD	desc	cv	400	3	4	1	1	1	FALSE	similar
IBD	desp	test	400	1	2	0.901476640038732	0.883950617283951	0.94	FALSE	similar
IBD	desp	test	400	1	3	0.901476640038732	0.864318566932946	0.39	FALSE	similar
IBD	desp	test	400	1	4	0.901476640038732	0.865770999757928	0.3	FALSE	similar
IBD	desp	test	400	2	3	0.883950617283951	0.864318566932946	0.55	FALSE	similar
IBD	desp	test	400	2	4	0.883950617283951	0.865770999757928	0.79	FALSE	similar
IBD	desp	test	400	3	4	0.864318566932946	0.865770999757928	0.9	FALSE	similar
IBD	desp	cv	400	1	2	1	1	1	FALSE	similar
IBD	desp	cv	400	1	3	1	1	1	FALSE	similar
IBD	desp	cv	400	1	4	1	1	1	FALSE	similar
IBD	desp	cv	400	2	3	1	1	1	FALSE	similar
IBD	desp	cv	400	2	4	1	1	1	FALSE	similar
IBD	desp	cv	400	3	4	1	1	1	FALSE	similar
IBD	knorae	test	400	1	2	0.901888162672476	0.882038247397725	0.91	FALSE	similar
IBD	knorae	test	400	1	3	0.901888162672476	0.86640038731542	0.4	FALSE	similar
IBD	knorae	test	400	1	4	0.901888162672476	0.87041878479787	0.42	FALSE	similar
IBD	knorae	test	400	2	3	0.882038247397725	0.86640038731542	0.7	FALSE	similar
IBD	knorae	test	400	2	4	0.882038247397725	0.87041878479787	0.91	FALSE	similar
IBD	knorae	test	400	3	4	0.86640038731542	0.87041878479787	0.83	FALSE	similar
IBD	knorae	cv	400	1	2	1	1	1	FALSE	similar
IBD	knorae	cv	400	1	3	1	1	1	FALSE	similar
IBD	knorae	cv	400	1	4	1	1	1	FALSE	similar
IBD	knorae	cv	400	2	3	1	1	1	FALSE	similar
IBD	knorae	cv	400	2	4	1	1	1	FALSE	similar
IBD	knorae	cv	400	3	4	1	1	1	FALSE	similar
IBD	knorau	test	400	1	2	0.89762769305253	0.879956427015251	0.78	FALSE	similar
IBD	knorau	test	400	1	3	0.89762769305253	0.862139917695473	0.4	FALSE	similar
IBD	knorau	test	400	1	4	0.89762769305253	0.868143306705398	0.47	FALSE	similar
IBD	knorau	test	400	2	3	0.879956427015251	0.862139917695473	0.57	FALSE	similar
IBD	knorau	test	400	2	4	0.879956427015251	0.868143306705398	0.7	FALSE	similar
IBD	knorau	test	400	3	4	0.862139917695473	0.868143306705398	1	FALSE	similar
IBD	knorau	cv	400	1	2	1	1	1	FALSE	similar
IBD	knorau	cv	400	1	3	1	1	1	FALSE	similar
IBD	knorau	cv	400	1	4	1	1	1	FALSE	similar
IBD	knorau	cv	400	2	3	1	1	1	FALSE	similar
IBD	knorau	cv	400	2	4	1	1	1	FALSE	similar
IBD	knorau	cv	400	3	4	1	1	1	FALSE	similar
IBD	knn	test	-	1	2	0.7440329218107	0.704284676833696	0.55	FALSE	similar
IBD	knn	test	-	1	3	0.7440329218107	0.739360929557008	0.24	FALSE	similar
IBD	knn	test	-	1	4	0.7440329218107	0.726579520697168	0.84	FALSE	similar
IBD	knn	test	-	2	3	0.704284676833696	0.739360929557008	0.25	FALSE	similar
IBD	knn	test	-	2	4	0.704284676833696	0.726579520697168	0.73	FALSE	similar
IBD	knn	test	-	3	4	0.739360929557008	0.726579520697168	0.18	FALSE	similar
IBD	knn	cv	-	1	2	0.876725380381687	0.84471818384067	0.06	FALSE	similar
IBD	knn	cv	-	1	3	0.876725380381687	0.861295699808802	0.32	FALSE	similar
IBD	knn	cv	-	1	4	0.876725380381687	0.834371543999819	0	TRUE	different
IBD	knn	cv	-	2	3	0.84471818384067	0.861295699808802	0.37	FALSE	similar
IBD	knn	cv	-	2	4	0.84471818384067	0.834371543999819	0.34	FALSE	similar
IBD	knn	cv	-	3	4	0.861295699808802	0.834371543999819	0.24	FALSE	similar
IBD	rf	test	-	1	2	0.812539336722343	0.725320745582184	0.02	TRUE	different
IBD	rf	test	-	1	3	0.812539336722343	0.776470588235294	0.19	FALSE	similar
IBD	rf	test	-	1	4	0.812539336722343	0.757080610021787	0.16	FALSE	similar
IBD	rf	test	-	2	3	0.725320745582184	0.776470588235294	0.32	FALSE	similar
IBD	rf	test	-	2	4	0.725320745582184	0.757080610021787	0.62	FALSE	similar
IBD	rf	test	-	3	4	0.776470588235294	0.757080610021787	0.79	FALSE	similar
IBD	rf	cv	-	1	2	0.946911000841531	0.927128573685551	0.05	FALSE	similar
IBD	rf	cv	-	1	3	0.946911000841531	0.936498263737752	0.28	FALSE	similar
IBD	rf	cv	-	1	4	0.946911000841531	0.936042031410709	0.17	FALSE	similar
IBD	rf	cv	-	2	3	0.927128573685551	0.936498263737752	0.52	FALSE	similar
IBD	rf	cv	-	2	4	0.927128573685551	0.936042031410709	0.4	FALSE	similar
IBD	rf	cv	-	3	4	0.936498263737752	0.936042031410709	0.8	FALSE	similar
IBD	svm	test	-	1	2	0.810772210118615	0.737327523602033	0.09	FALSE	similar
IBD	svm	test	-	1	3	0.810772210118615	0.77676107480029	0.25	FALSE	similar
IBD	svm	test	-	1	4	0.810772210118615	0.776567417090293	0.43	FALSE	similar
IBD	svm	test	-	2	3	0.737327523602033	0.77676107480029	0.36	FALSE	similar
IBD	svm	test	-	2	4	0.737327523602033	0.776567417090293	0.46	FALSE	similar
IBD	svm	test	-	3	4	0.77676107480029	0.776567417090293	0.3	FALSE	similar
IBD	svm	cv	-	1	2	0.894823133397174	0.8635865342142	0.03	TRUE	different
IBD	svm	cv	-	1	3	0.894823133397174	0.880721846596313	0.35	FALSE	similar
IBD	svm	cv	-	1	4	0.894823133397174	0.877441165375352	0.29	FALSE	similar
IBD	svm	cv	-	2	3	0.8635865342142	0.880721846596313	0.14	FALSE	similar
IBD	svm	cv	-	2	4	0.8635865342142	0.877441165375352	0.39	FALSE	similar
IBD	svm	cv	-	3	4	0.880721846596313	0.877441165375352	0.48	FALSE	similar
IBD	mlp	test	-	1	2	0.81278140885984	0.743839264100702	0.09	FALSE	similar
IBD	mlp	test	-	1	3	0.81278140885984	0.766957153231663	0.26	FALSE	similar
IBD	mlp	test	-	1	4	0.81278140885984	0.768070685064149	0.4	FALSE	similar
IBD	mlp	test	-	2	3	0.743839264100702	0.766957153231663	0.94	FALSE	similar
IBD	mlp	test	-	2	4	0.743839264100702	0.768070685064149	0.79	FALSE	similar
IBD	mlp	test	-	3	4	0.766957153231663	0.768070685064149	0.97	FALSE	similar
IBD	mlp	cv	-	1	2	0.897089785877111	0.860960377109067	0.01	TRUE	different
IBD	mlp	cv	-	1	3	0.897089785877111	0.882625770194326	0.26	FALSE	similar
IBD	mlp	cv	-	1	4	0.897089785877111	0.8778522581082	0.24	FALSE	similar
IBD	mlp	cv	-	2	3	0.860960377109067	0.882625770194326	0.08	FALSE	similar
IBD	mlp	cv	-	2	4	0.860960377109067	0.8778522581082	0.14	FALSE	similar
IBD	mlp	cv	-	3	4	0.882625770194326	0.8778522581082	0.6	FALSE	similar
IBD	xgboost	test	-	1	2	0.805979181796175	0.734955216654563	0.04	TRUE	different
IBD	xgboost	test	-	1	3	0.805979181796175	0.788477366255144	0.7	FALSE	similar
IBD	xgboost	test	-	1	4	0.805979181796175	0.780053255870249	0.52	FALSE	similar
IBD	xgboost	test	-	2	3	0.734955216654563	0.788477366255144	0.2	FALSE	similar
IBD	xgboost	test	-	2	4	0.734955216654563	0.780053255870249	0.23	FALSE	similar
IBD	xgboost	test	-	3	4	0.788477366255144	0.780053255870249	0.83	FALSE	similar
IBD	xgboost	cv	-	1	2	0.936743307249096	0.926478885954815	0.62	FALSE	similar
IBD	xgboost	cv	-	1	3	0.936743307249096	0.934012361800296	0.39	FALSE	similar
IBD	xgboost	cv	-	1	4	0.936743307249096	0.942654981960284	0.9	FALSE	similar
IBD	xgboost	cv	-	2	3	0.926478885954815	0.934012361800296	0.54	FALSE	similar
IBD	xgboost	cv	-	2	4	0.926478885954815	0.942654981960284	0.11	FALSE	similar
IBD	xgboost	cv	-	3	4	0.934012361800296	0.942654981960284	0.23	FALSE	similar
IBD	desc	test	-	1	2	0.804357298474946	0.738465262648269	0.18	FALSE	similar
IBD	desc	test	-	1	3	0.804357298474946	0.769498910675381	0.6	FALSE	similar
IBD	desc	test	-	1	4	0.804357298474946	0.785233599612685	0.8	FALSE	similar
IBD	desc	test	-	2	3	0.738465262648269	0.769498910675381	0.44	FALSE	similar
IBD	desc	test	-	2	4	0.738465262648269	0.785233599612685	0.25	FALSE	similar
IBD	desc	test	-	3	4	0.769498910675381	0.785233599612685	0.67	FALSE	similar
IBD	desc	cv	-	1	2	1	1	1	FALSE	similar
IBD	desc	cv	-	1	3	1	1	1	FALSE	similar
IBD	desc	cv	-	1	4	1	1	1	FALSE	similar
IBD	desc	cv	-	2	3	1	1	1	FALSE	similar
IBD	desc	cv	-	2	4	1	1	1	FALSE	similar
IBD	desc	cv	-	3	4	1	1	1	FALSE	similar
IBD	desp	test	-	1	2	0.817937545388526	0.748220769789397	0.06	FALSE	similar
IBD	desp	test	-	1	3	0.817937545388526	0.791672718470104	0.4	FALSE	similar
IBD	desp	test	-	1	4	0.817937545388526	0.791309610263859	0.64	FALSE	similar
IBD	desp	test	-	2	3	0.748220769789397	0.791672718470104	0.45	FALSE	similar
IBD	desp	test	-	2	4	0.748220769789397	0.791309610263859	0.35	FALSE	similar
IBD	desp	test	-	3	4	0.791672718470104	0.791309610263859	0.56	FALSE	similar
IBD	desp	cv	-	1	2	0.999601804294065	0.999177814534304	0.07	FALSE	similar
IBD	desp	cv	-	1	3	0.999601804294065	0.99949379169367	0.92	FALSE	similar
IBD	desp	cv	-	1	4	0.999601804294065	0.999606640679157	0.59	FALSE	similar
IBD	desp	cv	-	2	3	0.999177814534304	0.99949379169367	0.13	FALSE	similar
IBD	desp	cv	-	2	4	0.999177814534304	0.999606640679157	0.15	FALSE	similar
IBD	desp	cv	-	3	4	0.99949379169367	0.999606640679157	0.57	FALSE	similar
IBD	knorae	test	-	1	2	0.818809005083515	0.72798353909465	0.02	TRUE	different
IBD	knorae	test	-	1	3	0.818809005083515	0.782958121520213	0.23	FALSE	similar
IBD	knorae	test	-	1	4	0.818809005083515	0.784507383200194	0.32	FALSE	similar
IBD	knorae	test	-	2	3	0.72798353909465	0.782958121520213	0.28	FALSE	similar
IBD	knorae	test	-	2	4	0.72798353909465	0.784507383200194	0.23	FALSE	similar
IBD	knorae	test	-	3	4	0.782958121520213	0.784507383200194	0.82	FALSE	similar
IBD	knorae	cv	-	1	2	0.999867805474143	0.999777526285753	0.36	FALSE	similar
IBD	knorae	cv	-	1	3	0.999867805474143	0.99980009608285	0.83	FALSE	similar
IBD	knorae	cv	-	1	4	0.999867805474143	0.999896823784697	0.95	FALSE	similar
IBD	knorae	cv	-	2	3	0.999777526285753	0.99980009608285	0.31	FALSE	similar
IBD	knorae	cv	-	2	4	0.999777526285753	0.999896823784697	0.39	FALSE	similar
IBD	knorae	cv	-	3	4	0.99980009608285	0.999896823784697	0.59	FALSE	similar
IBD	knorau	test	-	1	2	0.81520213023481	0.735269910433309	0.05	FALSE	similar
IBD	knorau	test	-	1	3	0.81520213023481	0.789130961026386	0.39	FALSE	similar
IBD	knorau	test	-	1	4	0.81520213023481	0.791019123698862	0.55	FALSE	similar
IBD	knorau	test	-	2	3	0.735269910433309	0.789130961026386	0.2	FALSE	similar
IBD	knorau	test	-	2	4	0.735269910433309	0.791019123698862	0.29	FALSE	similar
IBD	knorau	test	-	3	4	0.789130961026386	0.791019123698862	0.71	FALSE	similar
IBD	knorau	cv	-	1	2	0.99943091868747	0.999219729871771	0.04	TRUE	different
IBD	knorau	cv	-	1	3	0.99943091868747	0.999361597167813	0.86	FALSE	similar
IBD	knorau	cv	-	1	4	0.99943091868747	0.999685634968999	0.3	FALSE	similar
IBD	knorau	cv	-	2	3	0.999219729871771	0.999361597167813	0.11	FALSE	similar
IBD	knorau	cv	-	2	4	0.999219729871771	0.999685634968999	0.14	FALSE	similar
IBD	knorau	cv	-	3	4	0.999361597167813	0.999685634968999	0.67	FALSE	similar
IBD	knn	test	200	1	2	0.822706366497216	0.771604938271605	0.45	FALSE	similar
IBD	knn	test	200	1	3	0.822706366497216	0.803316388283709	0.57	FALSE	similar
IBD	knn	test	200	1	4	0.822706366497216	0.785403050108932	0.48	FALSE	similar
IBD	knn	test	200	2	3	0.771604938271605	0.803316388283709	0.73	FALSE	similar
IBD	knn	test	200	2	4	0.771604938271605	0.785403050108932	0.9	FALSE	similar
IBD	knn	test	200	3	4	0.803316388283709	0.785403050108932	0.89	FALSE	similar
IBD	knn	cv	200	1	2	0.930465679399256	0.91929685409271	0.51	FALSE	similar
IBD	knn	cv	200	1	3	0.930465679399256	0.924491131681869	0.76	FALSE	similar
IBD	knn	cv	200	1	4	0.930465679399256	0.927263992468136	0.69	FALSE	similar
IBD	knn	cv	200	2	3	0.91929685409271	0.924491131681869	0.9	FALSE	similar
IBD	knn	cv	200	2	4	0.91929685409271	0.927263992468136	0.6	FALSE	similar
IBD	knn	cv	200	3	4	0.924491131681869	0.927263992468136	0.84	FALSE	similar
IBD	rf	test	200	1	2	0.842919389978213	0.847083030743161	0.73	FALSE	similar
IBD	rf	test	200	1	3	0.842919389978213	0.814354877753571	0.33	FALSE	similar
IBD	rf	test	200	1	4	0.842919389978213	0.827693052529654	0.37	FALSE	similar
IBD	rf	test	200	2	3	0.847083030743161	0.814354877753571	0.28	FALSE	similar
IBD	rf	test	200	2	4	0.847083030743161	0.827693052529654	0.47	FALSE	similar
IBD	rf	test	200	3	4	0.814354877753571	0.827693052529654	0.99	FALSE	similar
IBD	rf	cv	200	1	2	0.956038871639115	0.960423860789491	0.77	FALSE	similar
IBD	rf	cv	200	1	3	0.956038871639115	0.964689552440924	0.34	FALSE	similar
IBD	rf	cv	200	1	4	0.956038871639115	0.959833821808228	0.81	FALSE	similar
IBD	rf	cv	200	2	3	0.960423860789491	0.964689552440924	0.6	FALSE	similar
IBD	rf	cv	200	2	4	0.960423860789491	0.959833821808228	0.68	FALSE	similar
IBD	rf	cv	200	3	4	0.964689552440924	0.959833821808228	0.39	FALSE	similar
IBD	svm	test	200	1	2	0.869983054950375	0.865214233841685	0.97	FALSE	similar
IBD	svm	test	200	1	3	0.869983054950375	0.848753328491891	0.38	FALSE	similar
IBD	svm	test	200	1	4	0.869983054950375	0.856136528685548	0.89	FALSE	similar
IBD	svm	test	200	2	3	0.865214233841685	0.848753328491891	0.42	FALSE	similar
IBD	svm	test	200	2	4	0.865214233841685	0.856136528685548	0.84	FALSE	similar
IBD	svm	test	200	3	4	0.848753328491891	0.856136528685548	0.59	FALSE	similar
IBD	svm	cv	200	1	2	0.965223166929444	0.958971333133429	0.6	FALSE	similar
IBD	svm	cv	200	1	3	0.965223166929444	0.970752767218337	0.61	FALSE	similar
IBD	svm	cv	200	1	4	0.965223166929444	0.967422110018088	0.42	FALSE	similar
IBD	svm	cv	200	2	3	0.958971333133429	0.970752767218337	0.16	FALSE	similar
IBD	svm	cv	200	2	4	0.958971333133429	0.967422110018088	0.48	FALSE	similar
IBD	svm	cv	200	3	4	0.970752767218337	0.967422110018088	0.94	FALSE	similar
IBD	mlp	test	200	1	2	0.854272573226822	0.844299201161946	0.86	FALSE	similar
IBD	mlp	test	200	1	3	0.854272573226822	0.824400871459695	0.29	FALSE	similar
IBD	mlp	test	200	1	4	0.854272573226822	0.841152263374486	0.49	FALSE	similar
IBD	mlp	test	200	2	3	0.844299201161946	0.824400871459695	0.63	FALSE	similar
IBD	mlp	test	200	2	4	0.844299201161946	0.841152263374486	0.98	FALSE	similar
IBD	mlp	test	200	3	4	0.824400871459695	0.841152263374486	0.82	FALSE	similar
IBD	mlp	cv	200	1	2	0.974952361606841	0.972237537441681	0.58	FALSE	similar
IBD	mlp	cv	200	1	3	0.974952361606841	0.979980589974496	0.75	FALSE	similar
IBD	mlp	cv	200	1	4	0.974952361606841	0.978166945564874	0.92	FALSE	similar
IBD	mlp	cv	200	2	3	0.972237537441681	0.979980589974496	0.45	FALSE	similar
IBD	mlp	cv	200	2	4	0.972237537441681	0.978166945564874	0.41	FALSE	similar
IBD	mlp	cv	200	3	4	0.979980589974496	0.978166945564874	0.89	FALSE	similar
IBD	xgboost	test	200	1	2	0.868336964415396	0.846647300895667	0.59	FALSE	similar
IBD	xgboost	test	200	1	3	0.868336964415396	0.826870007262164	0.23	FALSE	similar
IBD	xgboost	test	200	1	4	0.868336964415396	0.848075526506899	0.36	FALSE	similar
IBD	xgboost	test	200	2	3	0.846647300895667	0.826870007262164	0.77	FALSE	similar
IBD	xgboost	test	200	2	4	0.846647300895667	0.848075526506899	0.92	FALSE	similar
IBD	xgboost	test	200	3	4	0.826870007262164	0.848075526506899	0.88	FALSE	similar
IBD	xgboost	cv	200	1	2	0.961210579431177	0.964242992884065	0.13	FALSE	similar
IBD	xgboost	cv	200	1	3	0.961210579431177	0.972930752638248	0.1	FALSE	similar
IBD	xgboost	cv	200	1	4	0.961210579431177	0.966790155699357	0.34	FALSE	similar
IBD	xgboost	cv	200	2	3	0.964242992884065	0.972930752638248	0.19	FALSE	similar
IBD	xgboost	cv	200	2	4	0.964242992884065	0.966790155699357	0.88	FALSE	similar
IBD	xgboost	cv	200	3	4	0.972930752638248	0.966790155699357	0.63	FALSE	similar
IBD	desc	test	200	1	2	0.876543209876543	0.837206487533285	0.34	FALSE	similar
IBD	desc	test	200	1	3	0.876543209876543	0.841660614863229	0.38	FALSE	similar
IBD	desc	test	200	1	4	0.876543209876543	0.861873638344227	0.78	FALSE	similar
IBD	desc	test	200	2	3	0.837206487533285	0.841660614863229	0.55	FALSE	similar
IBD	desc	test	200	2	4	0.837206487533285	0.861873638344227	0.68	FALSE	similar
IBD	desc	test	200	3	4	0.841660614863229	0.861873638344227	0.9	FALSE	similar
IBD	desc	cv	200	1	2	1	1	1	FALSE	similar
IBD	desc	cv	200	1	3	1	1	1	FALSE	similar
IBD	desc	cv	200	1	4	1	1	1	FALSE	similar
IBD	desc	cv	200	2	3	1	1	1	FALSE	similar
IBD	desc	cv	200	2	4	1	1	1	FALSE	similar
IBD	desc	cv	200	3	4	1	1	1	FALSE	similar
IBD	desp	test	200	1	2	0.89358508835633	0.879278625030259	0.79	FALSE	similar
IBD	desp	test	200	1	3	0.89358508835633	0.853522149600581	0.37	FALSE	similar
IBD	desp	test	200	1	4	0.89358508835633	0.856862745098039	0.37	FALSE	similar
IBD	desp	test	200	2	3	0.879278625030259	0.853522149600581	0.66	FALSE	similar
IBD	desp	test	200	2	4	0.879278625030259	0.856862745098039	0.64	FALSE	similar
IBD	desp	test	200	3	4	0.853522149600581	0.856862745098039	1	FALSE	similar
IBD	desp	cv	200	1	2	1	1	1	FALSE	similar
IBD	desp	cv	200	1	3	1	1	1	FALSE	similar
IBD	desp	cv	200	1	4	1	1	1	FALSE	similar
IBD	desp	cv	200	2	3	1	1	1	FALSE	similar
IBD	desp	cv	200	2	4	1	1	1	FALSE	similar
IBD	desp	cv	200	3	4	1	1	1	FALSE	similar
IBD	knorae	test	200	1	2	0.890220285645122	0.880585814572743	0.9	FALSE	similar
IBD	knorae	test	200	1	3	0.890220285645122	0.850205761316872	0.26	FALSE	similar
IBD	knorae	test	200	1	4	0.890220285645122	0.858290970709271	0.54	FALSE	similar
IBD	knorae	test	200	2	3	0.880585814572743	0.850205761316872	0.53	FALSE	similar
IBD	knorae	test	200	2	4	0.880585814572743	0.858290970709271	0.76	FALSE	similar
IBD	knorae	test	200	3	4	0.850205761316872	0.858290970709271	1	FALSE	similar
IBD	knorae	cv	200	1	2	1	1	1	FALSE	similar
IBD	knorae	cv	200	1	3	1	1	1	FALSE	similar
IBD	knorae	cv	200	1	4	1	1	1	FALSE	similar
IBD	knorae	cv	200	2	3	1	1	1	FALSE	similar
IBD	knorae	cv	200	2	4	1	1	1	FALSE	similar
IBD	knorae	cv	200	3	4	1	1	1	FALSE	similar
IBD	knorau	test	200	1	2	0.885354635681433	0.855337690631808	0.49	FALSE	similar
IBD	knorau	test	200	1	3	0.885354635681433	0.853352699104333	0.28	FALSE	similar
IBD	knorau	test	200	1	4	0.885354635681433	0.860542241587993	0.69	FALSE	similar
IBD	knorau	test	200	2	3	0.855337690631808	0.853352699104333	0.53	FALSE	similar
IBD	knorau	test	200	2	4	0.855337690631808	0.860542241587993	0.86	FALSE	similar
IBD	knorau	test	200	3	4	0.853352699104333	0.860542241587993	0.89	FALSE	similar
IBD	knorau	cv	200	1	2	1	1	1	FALSE	similar
IBD	knorau	cv	200	1	3	1	1	1	FALSE	similar
IBD	knorau	cv	200	1	4	1	1	1	FALSE	similar
IBD	knorau	cv	200	2	3	1	1	1	FALSE	similar
IBD	knorau	cv	200	2	4	1	1	1	FALSE	similar
IBD	knorau	cv	200	3	4	1	1	1	FALSE	similar
IBD	knn	test	100	1	2	0.821181312030985	0.770636649721617	0.52	FALSE	similar
IBD	knn	test	100	1	3	0.821181312030985	0.837835875090777	0.48	FALSE	similar
IBD	knn	test	100	1	4	0.821181312030985	0.803703703703704	0.84	FALSE	similar
IBD	knn	test	100	2	3	0.770636649721617	0.837835875090777	0.29	FALSE	similar
IBD	knn	test	100	2	4	0.770636649721617	0.803703703703704	0.67	FALSE	similar
IBD	knn	test	100	3	4	0.837835875090777	0.803703703703704	0.78	FALSE	similar
IBD	knn	cv	100	1	2	0.923159513653115	0.911402261493669	0.41	FALSE	similar
IBD	knn	cv	100	1	3	0.923159513653115	0.914816749368852	0.42	FALSE	similar
IBD	knn	cv	100	1	4	0.923159513653115	0.919782104730307	0.81	FALSE	similar
IBD	knn	cv	100	2	3	0.911402261493669	0.914816749368852	0.91	FALSE	similar
IBD	knn	cv	100	2	4	0.911402261493669	0.919782104730307	0.55	FALSE	similar
IBD	knn	cv	100	3	4	0.914816749368852	0.919782104730307	0.3	FALSE	similar
IBD	rf	test	100	1	2	0.834350036310821	0.837981118373275	0.89	FALSE	similar
IBD	rf	test	100	1	3	0.834350036310821	0.8280077463084	0.94	FALSE	similar
IBD	rf	test	100	1	4	0.834350036310821	0.807770515613653	0.76	FALSE	similar
IBD	rf	test	100	2	3	0.837981118373275	0.8280077463084	0.81	FALSE	similar
IBD	rf	test	100	2	4	0.837981118373275	0.807770515613653	0.33	FALSE	similar
IBD	rf	test	100	3	4	0.8280077463084	0.807770515613653	0.69	FALSE	similar
IBD	rf	cv	100	1	2	0.955231195328697	0.959982137617726	0.8	FALSE	similar
IBD	rf	cv	100	1	3	0.955231195328697	0.967352788498431	0.19	FALSE	similar
IBD	rf	cv	100	1	4	0.955231195328697	0.965369870610577	0.16	FALSE	similar
IBD	rf	cv	100	2	3	0.959982137617726	0.967352788498431	0.47	FALSE	similar
IBD	rf	cv	100	2	4	0.959982137617726	0.965369870610577	0.71	FALSE	similar
IBD	rf	cv	100	3	4	0.967352788498431	0.965369870610577	0.68	FALSE	similar
IBD	svm	test	100	1	2	0.873420479302832	0.824642943597192	0.22	FALSE	similar
IBD	svm	test	100	1	3	0.873420479302832	0.843137254901961	0.45	FALSE	similar
IBD	svm	test	100	1	4	0.873420479302832	0.840934398450738	0.47	FALSE	similar
IBD	svm	test	100	2	3	0.824642943597192	0.843137254901961	0.62	FALSE	similar
IBD	svm	test	100	2	4	0.824642943597192	0.840934398450738	0.95	FALSE	similar
IBD	svm	test	100	3	4	0.843137254901961	0.840934398450738	0.84	FALSE	similar
IBD	svm	cv	100	1	2	0.950246494426872	0.951167019722778	0.69	FALSE	similar
IBD	svm	cv	100	1	3	0.950246494426872	0.961858655033548	0.41	FALSE	similar
IBD	svm	cv	100	1	4	0.950246494426872	0.960889765886719	0.19	FALSE	similar
IBD	svm	cv	100	2	3	0.951167019722778	0.961858655033548	0.32	FALSE	similar
IBD	svm	cv	100	2	4	0.951167019722778	0.960889765886719	0.2	FALSE	similar
IBD	svm	cv	100	3	4	0.961858655033548	0.960889765886719	0.8	FALSE	similar
IBD	mlp	test	100	1	2	0.840571290244493	0.789082546598886	0.21	FALSE	similar
IBD	mlp	test	100	1	3	0.840571290244493	0.853740014524328	0.62	FALSE	similar
IBD	mlp	test	100	1	4	0.840571290244493	0.82156862745098	0.31	FALSE	similar
IBD	mlp	test	100	2	3	0.789082546598886	0.853740014524328	0.04	TRUE	different
IBD	mlp	test	100	2	4	0.789082546598886	0.82156862745098	0.58	FALSE	similar
IBD	mlp	test	100	3	4	0.853740014524328	0.82156862745098	0.3	FALSE	similar
IBD	mlp	cv	100	1	2	0.957083530819058	0.955560069514975	0.25	FALSE	similar
IBD	mlp	cv	100	1	3	0.957083530819058	0.968344247442358	0.26	FALSE	similar
IBD	mlp	cv	100	1	4	0.957083530819058	0.967892851500408	0.23	FALSE	similar
IBD	mlp	cv	100	2	3	0.955560069514975	0.968344247442358	0.15	FALSE	similar
IBD	mlp	cv	100	2	4	0.955560069514975	0.967892851500408	0.03	TRUE	different
IBD	mlp	cv	100	3	4	0.968344247442358	0.967892851500408	0.72	FALSE	similar
IBD	xgboost	test	100	1	2	0.865964657467925	0.839941902687001	0.59	FALSE	similar
IBD	xgboost	test	100	1	3	0.865964657467925	0.833381747760833	0.5	FALSE	similar
IBD	xgboost	test	100	1	4	0.865964657467925	0.832849189058339	0.51	FALSE	similar
IBD	xgboost	test	100	2	3	0.839941902687001	0.833381747760833	0.95	FALSE	similar
IBD	xgboost	test	100	2	4	0.839941902687001	0.832849189058339	0.96	FALSE	similar
IBD	xgboost	test	100	3	4	0.833381747760833	0.832849189058339	0.88	FALSE	similar
IBD	xgboost	cv	100	1	2	0.958785938371557	0.965063566221397	0.33	FALSE	similar
IBD	xgboost	cv	100	1	3	0.958785938371557	0.970860779818732	0.13	FALSE	similar
IBD	xgboost	cv	100	1	4	0.958785938371557	0.969891890671903	0.14	FALSE	similar
IBD	xgboost	cv	100	2	3	0.965063566221397	0.970860779818732	0.53	FALSE	similar
IBD	xgboost	cv	100	2	4	0.965063566221397	0.969891890671903	0.87	FALSE	similar
IBD	xgboost	cv	100	3	4	0.970860779818732	0.969891890671903	0.78	FALSE	similar
IBD	desc	test	100	1	2	0.863083999031711	0.828976034858388	0.48	FALSE	similar
IBD	desc	test	100	1	3	0.863083999031711	0.84642943597192	0.91	FALSE	similar
IBD	desc	test	100	1	4	0.863083999031711	0.841902687000726	0.67	FALSE	similar
IBD	desc	test	100	2	3	0.828976034858388	0.84642943597192	0.55	FALSE	similar
IBD	desc	test	100	2	4	0.828976034858388	0.841902687000726	1	FALSE	similar
IBD	desc	test	100	3	4	0.84642943597192	0.841902687000726	0.74	FALSE	similar
IBD	desc	cv	100	1	2	1	1	1	FALSE	similar
IBD	desc	cv	100	1	3	1	1	1	FALSE	similar
IBD	desc	cv	100	1	4	1	1	1	FALSE	similar
IBD	desc	cv	100	2	3	1	1	1	FALSE	similar
IBD	desc	cv	100	2	4	1	1	1	FALSE	similar
IBD	desc	cv	100	3	4	1	1	1	FALSE	similar
IBD	desp	test	100	1	2	0.88724279835391	0.847446138949407	0.25	FALSE	similar
IBD	desp	test	100	1	3	0.88724279835391	0.865190026627935	0.77	FALSE	similar
IBD	desp	test	100	1	4	0.88724279835391	0.845412732994432	0.14	FALSE	similar
IBD	desp	test	100	2	3	0.847446138949407	0.865190026627935	0.75	FALSE	similar
IBD	desp	test	100	2	4	0.847446138949407	0.845412732994432	0.95	FALSE	similar
IBD	desp	test	100	3	4	0.865190026627935	0.845412732994432	0.87	FALSE	similar
IBD	desp	cv	100	1	2	1	1	1	FALSE	similar
IBD	desp	cv	100	1	3	1	1	1	FALSE	similar
IBD	desp	cv	100	1	4	1	1	1	FALSE	similar
IBD	desp	cv	100	2	3	1	1	1	FALSE	similar
IBD	desp	cv	100	2	4	1	1	1	FALSE	similar
IBD	desp	cv	100	3	4	1	1	1	FALSE	similar
IBD	knorae	test	100	1	2	0.885645122246429	0.849431130476882	0.42	FALSE	similar
IBD	knorae	test	100	1	3	0.885645122246429	0.865165819414185	0.78	FALSE	similar
IBD	knorae	test	100	1	4	0.885645122246429	0.848922778988139	0.35	FALSE	similar
IBD	knorae	test	100	2	3	0.849431130476882	0.865165819414185	0.72	FALSE	similar
IBD	knorae	test	100	2	4	0.849431130476882	0.848922778988139	0.94	FALSE	similar
IBD	knorae	test	100	3	4	0.865165819414185	0.848922778988139	0.87	FALSE	similar
IBD	knorae	cv	100	1	2	1	1	1	FALSE	similar
IBD	knorae	cv	100	1	3	1	1	1	FALSE	similar
IBD	knorae	cv	100	1	4	1	1	1	FALSE	similar
IBD	knorae	cv	100	2	3	1	1	1	FALSE	similar
IBD	knorae	cv	100	2	4	1	1	1	FALSE	similar
IBD	knorae	cv	100	3	4	1	1	1	FALSE	similar
IBD	knorau	test	100	1	2	0.887678528201404	0.832558702493343	0.06	FALSE	similar
IBD	knorau	test	100	1	3	0.887678528201404	0.853691600096829	0.35	FALSE	similar
IBD	knorau	test	100	1	4	0.887678528201404	0.846356814330671	0.16	FALSE	similar
IBD	knorau	test	100	2	3	0.832558702493343	0.853691600096829	0.32	FALSE	similar
IBD	knorau	test	100	2	4	0.832558702493343	0.846356814330671	0.97	FALSE	similar
IBD	knorau	test	100	3	4	0.853691600096829	0.846356814330671	0.36	FALSE	similar
IBD	knorau	cv	100	1	2	1	1	1	FALSE	similar
IBD	knorau	cv	100	1	3	1	1	1	FALSE	similar
IBD	knorau	cv	100	1	4	1	1	1	FALSE	similar
IBD	knorau	cv	100	2	3	1	1	1	FALSE	similar
IBD	knorau	cv	100	2	4	1	1	1	FALSE	similar
IBD	knorau	cv	100	3	4	1	1	1	FALSE	similar
IBD	knn	test	600	1	2	0.819414185427257	0.764851125635439	0.3	FALSE	similar
IBD	knn	test	600	1	3	0.819414185427257	0.791866376180102	0.44	FALSE	similar
IBD	knn	test	600	1	4	0.819414185427257	0.809295570079884	0.6	FALSE	similar
IBD	knn	test	600	2	3	0.764851125635439	0.791866376180102	0.7	FALSE	similar
IBD	knn	test	600	2	4	0.764851125635439	0.809295570079884	0.32	FALSE	similar
IBD	knn	test	600	3	4	0.791866376180102	0.809295570079884	0.44	FALSE	similar
IBD	knn	cv	600	1	2	0.926530474062467	0.928610119652167	0.78	FALSE	similar
IBD	knn	cv	600	1	3	0.926530474062467	0.931129876285269	0.54	FALSE	similar
IBD	knn	cv	600	1	4	0.926530474062467	0.935364937497783	0.48	FALSE	similar
IBD	knn	cv	600	2	3	0.928610119652167	0.931129876285269	0.94	FALSE	similar
IBD	knn	cv	600	2	4	0.928610119652167	0.935364937497783	0.43	FALSE	similar
IBD	knn	cv	600	3	4	0.931129876285269	0.935364937497783	0.41	FALSE	similar
IBD	rf	test	600	1	2	0.822996853062212	0.849431130476882	0.34	FALSE	similar
IBD	rf	test	600	1	3	0.822996853062212	0.831929314935851	0.9	FALSE	similar
IBD	rf	test	600	1	4	0.822996853062212	0.804187847978698	0.81	FALSE	similar
IBD	rf	test	600	2	3	0.849431130476882	0.831929314935851	0.8	FALSE	similar
IBD	rf	test	600	2	4	0.849431130476882	0.804187847978698	0.17	FALSE	similar
IBD	rf	test	600	3	4	0.831929314935851	0.804187847978698	0.63	FALSE	similar
IBD	rf	cv	600	1	2	0.948566656671471	0.953736752335168	0.81	FALSE	similar
IBD	rf	cv	600	1	3	0.948566656671471	0.958756920061003	0.34	FALSE	similar
IBD	rf	cv	600	1	4	0.948566656671471	0.958761756446095	0.31	FALSE	similar
IBD	rf	cv	600	2	3	0.953736752335168	0.958756920061003	0.84	FALSE	similar
IBD	rf	cv	600	2	4	0.953736752335168	0.958761756446095	0.53	FALSE	similar
IBD	rf	cv	600	3	4	0.958756920061003	0.958761756446095	0.84	FALSE	similar
IBD	svm	test	600	1	2	0.888671023965142	0.875429678044057	0.98	FALSE	similar
IBD	svm	test	600	1	3	0.888671023965142	0.86477850399419	0.41	FALSE	similar
IBD	svm	test	600	1	4	0.888671023965142	0.873420479302832	0.87	FALSE	similar
IBD	svm	test	600	2	3	0.875429678044057	0.86477850399419	0.54	FALSE	similar
IBD	svm	test	600	2	4	0.875429678044057	0.873420479302832	0.97	FALSE	similar
IBD	svm	test	600	3	4	0.86477850399419	0.873420479302832	0.68	FALSE	similar
IBD	svm	cv	600	1	2	0.966517706005823	0.961426604631967	0.78	FALSE	similar
IBD	svm	cv	600	1	3	0.966517706005823	0.968312004875076	0.82	FALSE	similar
IBD	svm	cv	600	1	4	0.966517706005823	0.966883659144476	0.76	FALSE	similar
IBD	svm	cv	600	2	3	0.961426604631967	0.968312004875076	0.64	FALSE	similar
IBD	svm	cv	600	2	4	0.961426604631967	0.966883659144476	0.98	FALSE	similar
IBD	svm	cv	600	3	4	0.968312004875076	0.966883659144476	0.64	FALSE	similar
IBD	mlp	test	600	1	2	0.86078431372549	0.83277656741709	0.8	FALSE	similar
IBD	mlp	test	600	1	3	0.86078431372549	0.840643911885742	0.51	FALSE	similar
IBD	mlp	test	600	1	4	0.86078431372549	0.854345194868071	0.94	FALSE	similar
IBD	mlp	test	600	2	3	0.83277656741709	0.840643911885742	0.5	FALSE	similar
IBD	mlp	test	600	2	4	0.83277656741709	0.854345194868071	0.63	FALSE	similar
IBD	mlp	test	600	3	4	0.840643911885742	0.854345194868071	0.84	FALSE	similar
IBD	mlp	cv	600	1	2	0.981857107390319	0.984020583654953	0.26	FALSE	similar
IBD	mlp	cv	600	1	3	0.981857107390319	0.985972871103889	0.67	FALSE	similar
IBD	mlp	cv	600	1	4	0.981857107390319	0.980215960715656	0.54	FALSE	similar
IBD	mlp	cv	600	2	3	0.984020583654953	0.985972871103889	0.22	FALSE	similar
IBD	mlp	cv	600	2	4	0.984020583654953	0.980215960715656	0.24	FALSE	similar
IBD	mlp	cv	600	3	4	0.985972871103889	0.980215960715656	0.15	FALSE	similar
IBD	xgboost	test	600	1	2	0.889155168240136	0.843815056886952	0.17	FALSE	similar
IBD	xgboost	test	600	1	3	0.889155168240136	0.83517308157831	0.07	FALSE	similar
IBD	xgboost	test	600	1	4	0.889155168240136	0.843936092955701	0.26	FALSE	similar
IBD	xgboost	test	600	2	3	0.843815056886952	0.83517308157831	0.59	FALSE	similar
IBD	xgboost	test	600	2	4	0.843815056886952	0.843936092955701	0.82	FALSE	similar
IBD	xgboost	test	600	3	4	0.83517308157831	0.843936092955701	0.89	FALSE	similar
IBD	xgboost	cv	600	1	2	0.963886712515597	0.964400981463748	0.48	FALSE	similar
IBD	xgboost	cv	600	1	3	0.963886712515597	0.969474349425599	0.21	FALSE	similar
IBD	xgboost	cv	600	1	4	0.963886712515597	0.965513350034983	0.2	FALSE	similar
IBD	xgboost	cv	600	2	3	0.964400981463748	0.969474349425599	0.59	FALSE	similar
IBD	xgboost	cv	600	2	4	0.964400981463748	0.965513350034983	0.95	FALSE	similar
IBD	xgboost	cv	600	3	4	0.969474349425599	0.965513350034983	0.3	FALSE	similar
IBD	desc	test	600	1	2	0.884434761558945	0.865528927620431	0.76	FALSE	similar
IBD	desc	test	600	1	3	0.884434761558945	0.850205761316872	0.38	FALSE	similar
IBD	desc	test	600	1	4	0.884434761558945	0.8679980634229	0.99	FALSE	similar
IBD	desc	test	600	2	3	0.865528927620431	0.850205761316872	0.42	FALSE	similar
IBD	desc	test	600	2	4	0.865528927620431	0.8679980634229	0.66	FALSE	similar
IBD	desc	test	600	3	4	0.850205761316872	0.8679980634229	0.69	FALSE	similar
IBD	desc	cv	600	1	2	1	1	1	FALSE	similar
IBD	desc	cv	600	1	3	1	1	1	FALSE	similar
IBD	desc	cv	600	1	4	1	1	1	FALSE	similar
IBD	desc	cv	600	2	3	1	1	1	FALSE	similar
IBD	desc	cv	600	2	4	1	1	1	FALSE	similar
IBD	desc	cv	600	3	4	1	1	1	FALSE	similar
IBD	desp	test	600	1	2	0.899588477366255	0.874122488501573	0.56	FALSE	similar
IBD	desp	test	600	1	3	0.899588477366255	0.866255144032922	0.32	FALSE	similar
IBD	desp	test	600	1	4	0.899588477366255	0.875526506899056	0.66	FALSE	similar
IBD	desp	test	600	2	3	0.874122488501573	0.866255144032922	0.39	FALSE	similar
IBD	desp	test	600	2	4	0.874122488501573	0.875526506899056	0.75	FALSE	similar
IBD	desp	test	600	3	4	0.866255144032922	0.875526506899056	0.85	FALSE	similar
IBD	desp	cv	600	1	2	1	1	1	FALSE	similar
IBD	desp	cv	600	1	3	1	1	1	FALSE	similar
IBD	desp	cv	600	1	4	1	1	1	FALSE	similar
IBD	desp	cv	600	2	3	1	1	1	FALSE	similar
IBD	desp	cv	600	2	4	1	1	1	FALSE	similar
IBD	desp	cv	600	3	4	1	1	1	FALSE	similar
IBD	knorae	test	600	1	2	0.902202856451222	0.872839506172839	0.44	FALSE	similar
IBD	knorae	test	600	1	3	0.902202856451222	0.864657467925442	0.42	FALSE	similar
IBD	knorae	test	600	1	4	0.902202856451222	0.879956427015251	0.67	FALSE	similar
IBD	knorae	test	600	2	3	0.872839506172839	0.864657467925442	0.35	FALSE	similar
IBD	knorae	test	600	2	4	0.872839506172839	0.879956427015251	0.94	FALSE	similar
IBD	knorae	test	600	3	4	0.864657467925442	0.879956427015251	0.71	FALSE	similar
IBD	knorae	cv	600	1	2	1	1	1	FALSE	similar
IBD	knorae	cv	600	1	3	1	1	1	FALSE	similar
IBD	knorae	cv	600	1	4	1	1	1	FALSE	similar
IBD	knorae	cv	600	2	3	1	1	1	FALSE	similar
IBD	knorae	cv	600	2	4	1	1	1	FALSE	similar
IBD	knorae	cv	600	3	4	1	1	1	FALSE	similar
IBD	knorau	test	600	1	2	0.900193657709998	0.876688453159041	0.4	FALSE	similar
IBD	knorau	test	600	1	3	0.900193657709998	0.850157346889373	0.14	FALSE	similar
IBD	knorau	test	600	1	4	0.900193657709998	0.884580004841443	0.83	FALSE	similar
IBD	knorau	test	600	2	3	0.876688453159041	0.850157346889373	0.21	FALSE	similar
IBD	knorau	test	600	2	4	0.876688453159041	0.884580004841443	0.75	FALSE	similar
IBD	knorau	test	600	3	4	0.850157346889373	0.884580004841443	0.4	FALSE	similar
IBD	knorau	cv	600	1	2	1	1	1	FALSE	similar
IBD	knorau	cv	600	1	3	1	1	1	FALSE	similar
IBD	knorau	cv	600	1	4	1	1	1	FALSE	similar
IBD	knorau	cv	600	2	3	1	1	1	FALSE	similar
IBD	knorau	cv	600	2	4	1	1	1	FALSE	similar
IBD	knorau	cv	600	3	4	1	1	1	FALSE	similar
IBD	knn	test	1000	1	2	0.781771968046478	0.783926410070201	0.65	FALSE	similar
IBD	knn	test	1000	1	3	0.781771968046478	0.806511740498669	0.8	FALSE	similar
IBD	knn	test	1000	1	4	0.781771968046478	0.814137012829823	0.44	FALSE	similar
IBD	knn	test	1000	2	3	0.783926410070201	0.806511740498669	0.73	FALSE	similar
IBD	knn	test	1000	2	4	0.783926410070201	0.814137012829823	0.36	FALSE	similar
IBD	knn	test	1000	3	4	0.806511740498669	0.814137012829823	0.75	FALSE	similar
IBD	knn	cv	1000	1	2	0.924131627056673	0.920430180332679	0.48	FALSE	similar
IBD	knn	cv	1000	1	3	0.924131627056673	0.933822130653331	0.43	FALSE	similar
IBD	knn	cv	1000	1	4	0.924131627056673	0.935269821924301	0.26	FALSE	similar
IBD	knn	cv	1000	2	3	0.920430180332679	0.933822130653331	0.47	FALSE	similar
IBD	knn	cv	1000	2	4	0.920430180332679	0.935269821924301	0.22	FALSE	similar
IBD	knn	cv	1000	3	4	0.933822130653331	0.935269821924301	0.54	FALSE	similar
IBD	rf	test	1000	1	2	0.841442749939482	0.854345194868071	0.62	FALSE	similar
IBD	rf	test	1000	1	3	0.841442749939482	0.816218833212297	0.57	FALSE	similar
IBD	rf	test	1000	1	4	0.841442749939482	0.818010167029775	0.54	FALSE	similar
IBD	rf	test	1000	2	3	0.854345194868071	0.816218833212297	0.37	FALSE	similar
IBD	rf	test	1000	2	4	0.854345194868071	0.818010167029775	0.33	FALSE	similar
IBD	rf	test	1000	3	4	0.816218833212297	0.818010167029775	0.7	FALSE	similar
IBD	rf	cv	1000	1	2	0.947407536377676	0.950215863987954	1	FALSE	similar
IBD	rf	cv	1000	1	3	0.947407536377676	0.956372582210486	0.47	FALSE	similar
IBD	rf	cv	1000	1	4	0.947407536377676	0.954803981312208	0.36	FALSE	similar
IBD	rf	cv	1000	2	3	0.950215863987954	0.956372582210486	0.78	FALSE	similar
IBD	rf	cv	1000	2	4	0.950215863987954	0.954803981312208	0.51	FALSE	similar
IBD	rf	cv	1000	3	4	0.956372582210486	0.954803981312208	0.37	FALSE	similar
IBD	svm	test	1000	1	2	0.89438392641007	0.887920600338901	0.91	FALSE	similar
IBD	svm	test	1000	1	3	0.89438392641007	0.859501331396756	0.19	FALSE	similar
IBD	svm	test	1000	1	4	0.89438392641007	0.867029774872912	0.62	FALSE	similar
IBD	svm	test	1000	2	3	0.887920600338901	0.859501331396756	0.52	FALSE	similar
IBD	svm	test	1000	2	4	0.887920600338901	0.867029774872912	0.77	FALSE	similar
IBD	svm	test	1000	3	4	0.859501331396756	0.867029774872912	0.66	FALSE	similar
IBD	svm	cv	1000	1	2	0.956603116566554	0.956408049034496	0.97	FALSE	similar
IBD	svm	cv	1000	1	3	0.956603116566554	0.963058078536445	0.65	FALSE	similar
IBD	svm	cv	1000	1	4	0.956603116566554	0.959798354984217	0.91	FALSE	similar
IBD	svm	cv	1000	2	3	0.956408049034496	0.963058078536445	0.58	FALSE	similar
IBD	svm	cv	1000	2	4	0.956408049034496	0.959798354984217	0.91	FALSE	similar
IBD	svm	cv	1000	3	4	0.963058078536445	0.959798354984217	0.81	FALSE	similar
IBD	mlp	test	1000	1	2	0.862551440329218	0.84640522875817	0.77	FALSE	similar
IBD	mlp	test	1000	1	3	0.862551440329218	0.830331638828371	0.17	FALSE	similar
IBD	mlp	test	1000	1	4	0.862551440329218	0.851367707576858	0.62	FALSE	similar
IBD	mlp	test	1000	2	3	0.84640522875817	0.830331638828371	0.55	FALSE	similar
IBD	mlp	test	1000	2	4	0.84640522875817	0.851367707576858	0.98	FALSE	similar
IBD	mlp	test	1000	3	4	0.830331638828371	0.851367707576858	0.63	FALSE	similar
IBD	mlp	cv	1000	1	2	0.971275096808308	0.974409074348136	0.48	FALSE	similar
IBD	mlp	cv	1000	1	3	0.971275096808308	0.980167596864733	0.33	FALSE	similar
IBD	mlp	cv	1000	1	4	0.971275096808308	0.973287033006716	0.79	FALSE	similar
IBD	mlp	cv	1000	2	3	0.974409074348136	0.980167596864733	0.52	FALSE	similar
IBD	mlp	cv	1000	2	4	0.974409074348136	0.973287033006716	0.7	FALSE	similar
IBD	mlp	cv	1000	3	4	0.980167596864733	0.973287033006716	0.51	FALSE	similar
IBD	xgboost	test	1000	1	2	0.88479786976519	0.87037037037037	0.82	FALSE	similar
IBD	xgboost	test	1000	1	3	0.88479786976519	0.851779230210603	0.38	FALSE	similar
IBD	xgboost	test	1000	1	4	0.88479786976519	0.835463568143307	0.07	FALSE	similar
IBD	xgboost	test	1000	2	3	0.87037037037037	0.851779230210603	0.77	FALSE	similar
IBD	xgboost	test	1000	2	4	0.87037037037037	0.835463568143307	0.36	FALSE	similar
IBD	xgboost	test	1000	3	4	0.851779230210603	0.835463568143307	0.69	FALSE	similar
IBD	xgboost	cv	1000	1	2	0.962229444557293	0.962688901141064	0.8	FALSE	similar
IBD	xgboost	cv	1000	1	3	0.962229444557293	0.968595739467159	0.58	FALSE	similar
IBD	xgboost	cv	1000	1	4	0.962229444557293	0.966105001144611	0.57	FALSE	similar
IBD	xgboost	cv	1000	2	3	0.962688901141064	0.968595739467159	0.78	FALSE	similar
IBD	xgboost	cv	1000	2	4	0.962688901141064	0.966105001144611	0.96	FALSE	similar
IBD	xgboost	cv	1000	3	4	0.968595739467159	0.966105001144611	0.9	FALSE	similar
IBD	desc	test	1000	1	2	0.879278625030259	0.871822803195352	0.99	FALSE	similar
IBD	desc	test	1000	1	3	0.879278625030259	0.868724279835391	0.81	FALSE	similar
IBD	desc	test	1000	1	4	0.879278625030259	0.852916969256838	0.34	FALSE	similar
IBD	desc	test	1000	2	3	0.871822803195352	0.868724279835391	1	FALSE	similar
IBD	desc	test	1000	2	4	0.871822803195352	0.852916969256838	0.7	FALSE	similar
IBD	desc	test	1000	3	4	0.868724279835391	0.852916969256838	0.86	FALSE	similar
IBD	desc	cv	1000	1	2	1	1	1	FALSE	similar
IBD	desc	cv	1000	1	3	1	1	1	FALSE	similar
IBD	desc	cv	1000	1	4	1	1	1	FALSE	similar
IBD	desc	cv	1000	2	3	1	1	1	FALSE	similar
IBD	desc	cv	1000	2	4	1	1	1	FALSE	similar
IBD	desc	cv	1000	3	4	1	1	1	FALSE	similar
IBD	desp	test	1000	1	2	0.896320503510046	0.889276204308884	0.9	FALSE	similar
IBD	desp	test	1000	1	3	0.896320503510046	0.873686758654079	0.48	FALSE	similar
IBD	desp	test	1000	1	4	0.896320503510046	0.871701767126604	0.56	FALSE	similar
IBD	desp	test	1000	2	3	0.889276204308884	0.873686758654079	0.85	FALSE	similar
IBD	desp	test	1000	2	4	0.889276204308884	0.871701767126604	0.93	FALSE	similar
IBD	desp	test	1000	3	4	0.873686758654079	0.871701767126604	1	FALSE	similar
IBD	desp	cv	1000	1	2	1	1	1	FALSE	similar
IBD	desp	cv	1000	1	3	1	1	1	FALSE	similar
IBD	desp	cv	1000	1	4	1	1	1	FALSE	similar
IBD	desp	cv	1000	2	3	1	1	1	FALSE	similar
IBD	desp	cv	1000	2	4	1	1	1	FALSE	similar
IBD	desp	cv	1000	3	4	1	1	1	FALSE	similar
IBD	knorae	test	1000	1	2	0.892495763737594	0.89198741224885	0.93	FALSE	similar
IBD	knorae	test	1000	1	3	0.892495763737594	0.878237714839022	0.46	FALSE	similar
IBD	knorae	test	1000	1	4	0.892495763737594	0.878165093197773	0.47	FALSE	similar
IBD	knorae	test	1000	2	3	0.89198741224885	0.878237714839022	0.93	FALSE	similar
IBD	knorae	test	1000	2	4	0.89198741224885	0.878165093197773	0.72	FALSE	similar
IBD	knorae	test	1000	3	4	0.878237714839022	0.878165093197773	0.96	FALSE	similar
IBD	knorae	cv	1000	1	2	1	1	1	FALSE	similar
IBD	knorae	cv	1000	1	3	1	1	1	FALSE	similar
IBD	knorae	cv	1000	1	4	1	1	1	FALSE	similar
IBD	knorae	cv	1000	2	3	1	1	1	FALSE	similar
IBD	knorae	cv	1000	2	4	1	1	1	FALSE	similar
IBD	knorae	cv	1000	3	4	1	1	1	FALSE	similar
IBD	knorau	test	1000	1	2	0.884749455337691	0.873807794722827	0.62	FALSE	similar
IBD	knorau	test	1000	1	3	0.884749455337691	0.8600096828855	0.43	FALSE	similar
IBD	knorau	test	1000	1	4	0.884749455337691	0.862987170176713	0.52	FALSE	similar
IBD	knorau	test	1000	2	3	0.873807794722827	0.8600096828855	0.77	FALSE	similar
IBD	knorau	test	1000	2	4	0.873807794722827	0.862987170176713	0.79	FALSE	similar
IBD	knorau	test	1000	3	4	0.8600096828855	0.862987170176713	0.99	FALSE	similar
IBD	knorau	cv	1000	1	2	1	1	1	FALSE	similar
IBD	knorau	cv	1000	1	3	1	1	1	FALSE	similar
IBD	knorau	cv	1000	1	4	1	1	1	FALSE	similar
IBD	knorau	cv	1000	2	3	1	1	1	FALSE	similar
IBD	knorau	cv	1000	2	4	1	1	1	FALSE	similar
IBD	knorau	cv	1000	3	4	1	1	1	FALSE	similar
