# Supplementary material for: EPheClass: ensemble-based phenotype classifier from 16S rRNA gene sequences
Source: Front Bioinform. 2025 Sep 30;5:1514880. doi: 10.3389/fbinf.2025.1514880 (PMC12518240; doi:10.3389/fbinf.2025.1514880)
Supplement: Supplementary file 7 [file DataSheet2.csv]

dataset	subset	model	source	feature_size	seed1	seed2	auc1	auc2	p_value	p_significant	roc_diff
PD	PGD_s	knn	test	15	1	2	0.92148275862069	0.93048275862069	0.68	FALSE	similar
PD	PGD_s	knn	test	15	1	3	0.92148275862069	0.932034482758621	0.66	FALSE	similar
PD	PGD_s	knn	test	15	1	4	0.92148275862069	0.916379310344828	1	FALSE	similar
PD	PGD_s	knn	test	15	2	3	0.93048275862069	0.932034482758621	0.88	FALSE	similar
PD	PGD_s	knn	test	15	2	4	0.93048275862069	0.916379310344828	0.37	FALSE	similar
PD	PGD_s	knn	test	15	3	4	0.932034482758621	0.916379310344828	0.45	FALSE	similar
PD	PGD_s	knn	cv	15	1	2	0.934559030712877	0.954404569789185	0.02	TRUE	different
PD	PGD_s	knn	cv	15	1	3	0.934559030712877	0.94095007556546	0.12	FALSE	similar
PD	PGD_s	knn	cv	15	1	4	0.934559030712877	0.948788391096083	0.1	FALSE	similar
PD	PGD_s	knn	cv	15	2	3	0.954404569789185	0.94095007556546	0.38	FALSE	similar
PD	PGD_s	knn	cv	15	2	4	0.954404569789185	0.948788391096083	0.82	FALSE	similar
PD	PGD_s	knn	cv	15	3	4	0.94095007556546	0.948788391096083	0.36	FALSE	similar
PD	PGD_s	rf	test	15	1	2	0.952448275862069	0.957551724137931	0.8	FALSE	similar
PD	PGD_s	rf	test	15	1	3	0.952448275862069	0.960379310344828	0.75	FALSE	similar
PD	PGD_s	rf	test	15	1	4	0.952448275862069	0.952413793103448	0.58	FALSE	similar
PD	PGD_s	rf	test	15	2	3	0.957551724137931	0.960379310344828	0.9	FALSE	similar
PD	PGD_s	rf	test	15	2	4	0.957551724137931	0.952413793103448	0.9	FALSE	similar
PD	PGD_s	rf	test	15	3	4	0.960379310344828	0.952413793103448	0.48	FALSE	similar
PD	PGD_s	rf	cv	15	1	2	0.956466610312764	0.972540280232588	0.1	FALSE	similar
PD	PGD_s	rf	cv	15	1	3	0.956466610312764	0.964759599374984	0.6	FALSE	similar
PD	PGD_s	rf	cv	15	1	4	0.956466610312764	0.973366377212531	0.04	TRUE	different
PD	PGD_s	rf	cv	15	2	3	0.972540280232588	0.964759599374984	0.4	FALSE	similar
PD	PGD_s	rf	cv	15	2	4	0.972540280232588	0.973366377212531	0.73	FALSE	similar
PD	PGD_s	rf	cv	15	3	4	0.964759599374984	0.973366377212531	0.18	FALSE	similar
PD	PGD_s	svm	test	15	1	2	0.948896551724138	0.944931034482759	0.85	FALSE	similar
PD	PGD_s	svm	test	15	1	3	0.948896551724138	0.965310344827586	0.46	FALSE	similar
PD	PGD_s	svm	test	15	1	4	0.948896551724138	0.950172413793103	0.05	FALSE	similar
PD	PGD_s	svm	test	15	2	3	0.944931034482759	0.965310344827586	0.42	FALSE	similar
PD	PGD_s	svm	test	15	2	4	0.944931034482759	0.950172413793103	0.19	FALSE	similar
PD	PGD_s	svm	test	15	3	4	0.965310344827586	0.950172413793103	0.08	FALSE	similar
PD	PGD_s	svm	cv	15	1	2	0.954775993237532	0.96752606367991	0.27	FALSE	similar
PD	PGD_s	svm	cv	15	1	3	0.954775993237532	0.957728169266631	0.95	FALSE	similar
PD	PGD_s	svm	cv	15	1	4	0.954775993237532	0.966270908578601	0.29	FALSE	similar
PD	PGD_s	svm	cv	15	2	3	0.96752606367991	0.957728169266631	0.24	FALSE	similar
PD	PGD_s	svm	cv	15	2	4	0.96752606367991	0.966270908578601	0.99	FALSE	similar
PD	PGD_s	svm	cv	15	3	4	0.957728169266631	0.966270908578601	0.15	FALSE	similar
PD	PGD_s	mlp	test	15	1	2	0.946103448275862	0.94051724137931	0.34	FALSE	similar
PD	PGD_s	mlp	test	15	1	3	0.946103448275862	0.959413793103448	0.85	FALSE	similar
PD	PGD_s	mlp	test	15	1	4	0.946103448275862	0.949620689655172	0.11	FALSE	similar
PD	PGD_s	mlp	test	15	2	3	0.94051724137931	0.959413793103448	0.27	FALSE	similar
PD	PGD_s	mlp	test	15	2	4	0.94051724137931	0.949620689655172	0.71	FALSE	similar
PD	PGD_s	mlp	test	15	3	4	0.959413793103448	0.949620689655172	0.26	FALSE	similar
PD	PGD_s	mlp	cv	15	1	2	0.955877455877456	0.968435410743103	0.26	FALSE	similar
PD	PGD_s	mlp	cv	15	1	3	0.955877455877456	0.957529649837342	0.9	FALSE	similar
PD	PGD_s	mlp	cv	15	1	4	0.955877455877456	0.965899485130254	0.47	FALSE	similar
PD	PGD_s	mlp	cv	15	2	3	0.968435410743103	0.957529649837342	0.25	FALSE	similar
PD	PGD_s	mlp	cv	15	2	4	0.968435410743103	0.965899485130254	1	FALSE	similar
PD	PGD_s	mlp	cv	15	3	4	0.957529649837342	0.965899485130254	0.58	FALSE	similar
PD	PGD_s	xgboost	test	15	1	2	0.943034482758621	0.952965517241379	0.22	FALSE	similar
PD	PGD_s	xgboost	test	15	1	3	0.943034482758621	0.967862068965517	0.22	FALSE	similar
PD	PGD_s	xgboost	test	15	1	4	0.943034482758621	0.954862068965517	0.43	FALSE	similar
PD	PGD_s	xgboost	test	15	2	3	0.952965517241379	0.967862068965517	0.52	FALSE	similar
PD	PGD_s	xgboost	test	15	2	4	0.952965517241379	0.954862068965517	0.85	FALSE	similar
PD	PGD_s	xgboost	test	15	3	4	0.967862068965517	0.954862068965517	0.63	FALSE	similar
PD	PGD_s	xgboost	cv	15	1	2	0.958003534926612	0.968384179922641	0.35	FALSE	similar
PD	PGD_s	xgboost	cv	15	1	3	0.958003534926612	0.95706216860063	0.82	FALSE	similar
PD	PGD_s	xgboost	cv	15	1	4	0.958003534926612	0.968550680089142	0.16	FALSE	similar
PD	PGD_s	xgboost	cv	15	2	3	0.968384179922641	0.95706216860063	0.37	FALSE	similar
PD	PGD_s	xgboost	cv	15	2	4	0.968384179922641	0.968550680089142	0.45	FALSE	similar
PD	PGD_s	xgboost	cv	15	3	4	0.95706216860063	0.968550680089142	0.2	FALSE	similar
PD	PGD_s	desc	test	15	1	2	0.954551724137931	0.958275862068966	0.4	FALSE	similar
PD	PGD_s	desc	test	15	1	3	0.954551724137931	0.969068965517241	0.37	FALSE	similar
PD	PGD_s	desc	test	15	1	4	0.954551724137931	0.956	0.28	FALSE	similar
PD	PGD_s	desc	test	15	2	3	0.958275862068966	0.969068965517241	0.69	FALSE	similar
PD	PGD_s	desc	test	15	2	4	0.958275862068966	0.956	0.34	FALSE	similar
PD	PGD_s	desc	test	15	3	4	0.969068965517241	0.956	0.26	FALSE	similar
PD	PGD_s	desc	cv	15	1	2	1	1	1	FALSE	similar
PD	PGD_s	desc	cv	15	1	3	1	1	1	FALSE	similar
PD	PGD_s	desc	cv	15	1	4	1	1	1	FALSE	similar
PD	PGD_s	desc	cv	15	2	3	1	1	1	FALSE	similar
PD	PGD_s	desc	cv	15	2	4	1	1	1	FALSE	similar
PD	PGD_s	desc	cv	15	3	4	1	1	1	FALSE	similar
PD	PGD_s	desp	test	15	1	2	0.957310344827586	0.956586206896552	0.2	FALSE	similar
PD	PGD_s	desp	test	15	1	3	0.957310344827586	0.966344827586207	0.59	FALSE	similar
PD	PGD_s	desp	test	15	1	4	0.957310344827586	0.957241379310345	0.22	FALSE	similar
PD	PGD_s	desp	test	15	2	3	0.956586206896552	0.966344827586207	0.77	FALSE	similar
PD	PGD_s	desp	test	15	2	4	0.956586206896552	0.957241379310345	0.41	FALSE	similar
PD	PGD_s	desp	test	15	3	4	0.966344827586207	0.957241379310345	0.33	FALSE	similar
PD	PGD_s	desp	cv	15	1	2	0.99958374958375	0.999628576551653	0.96	FALSE	similar
PD	PGD_s	desp	cv	15	1	3	0.99958374958375	0.999654191961884	1	FALSE	similar
PD	PGD_s	desp	cv	15	1	4	0.99958374958375	0.998949768180537	0.15	FALSE	similar
PD	PGD_s	desp	cv	15	2	3	0.999628576551653	0.999654191961884	1	FALSE	similar
PD	PGD_s	desp	cv	15	2	4	0.999628576551653	0.998949768180537	0.15	FALSE	similar
PD	PGD_s	desp	cv	15	3	4	0.999654191961884	0.998949768180537	0.22	FALSE	similar
PD	PGD_s	knorae	test	15	1	2	0.954724137931034	0.958241379310345	0.22	FALSE	similar
PD	PGD_s	knorae	test	15	1	3	0.954724137931034	0.967206896551724	0.63	FALSE	similar
PD	PGD_s	knorae	test	15	1	4	0.954724137931034	0.955931034482759	0.4	FALSE	similar
PD	PGD_s	knorae	test	15	2	3	0.958241379310345	0.967206896551724	0.56	FALSE	similar
PD	PGD_s	knorae	test	15	2	4	0.958241379310345	0.955931034482759	0.49	FALSE	similar
PD	PGD_s	knorae	test	15	3	4	0.967206896551724	0.955931034482759	0.39	FALSE	similar
PD	PGD_s	knorae	cv	15	1	2	0.999897538359077	0.9998334998335	0.59	FALSE	similar
PD	PGD_s	knorae	cv	15	1	3	0.999897538359077	0.999846307538615	0.74	FALSE	similar
PD	PGD_s	knorae	cv	15	1	4	0.999897538359077	0.999154691462384	0.05	FALSE	similar
PD	PGD_s	knorae	cv	15	2	3	0.9998334998335	0.999846307538615	0.8	FALSE	similar
PD	PGD_s	knorae	cv	15	2	4	0.9998334998335	0.999154691462384	0.1	FALSE	similar
PD	PGD_s	knorae	cv	15	3	4	0.999846307538615	0.999154691462384	0.08	FALSE	similar
PD	PGD_s	knorau	test	15	1	2	0.957137931034483	0.95351724137931	0.36	FALSE	similar
PD	PGD_s	knorau	test	15	1	3	0.957137931034483	0.966068965517241	0.59	FALSE	similar
PD	PGD_s	knorau	test	15	1	4	0.957137931034483	0.954758620689655	0.31	FALSE	similar
PD	PGD_s	knorau	test	15	2	3	0.95351724137931	0.966068965517241	0.39	FALSE	similar
PD	PGD_s	knorau	test	15	2	4	0.95351724137931	0.954758620689655	0.93	FALSE	similar
PD	PGD_s	knorau	test	15	3	4	0.966068965517241	0.954758620689655	0.37	FALSE	similar
PD	PGD_s	knorau	cv	15	1	2	0.999417249417249	0.999532518763288	0.86	FALSE	similar
PD	PGD_s	knorau	cv	15	1	3	0.999417249417249	0.999731038192577	0.76	FALSE	similar
PD	PGD_s	knorau	cv	15	1	4	0.999417249417249	0.998968979738211	0.14	FALSE	similar
PD	PGD_s	knorau	cv	15	2	3	0.999532518763288	0.999731038192577	0.84	FALSE	similar
PD	PGD_s	knorau	cv	15	2	4	0.999532518763288	0.998968979738211	0.2	FALSE	similar
PD	PGD_s	knorau	cv	15	3	4	0.999731038192577	0.998968979738211	0.07	FALSE	similar
PD	PGD_s	knn	test	14	1	2	0.917103448275862	0.936206896551724	0.81	FALSE	similar
PD	PGD_s	knn	test	14	1	4	0.917103448275862	0.916034482758621	0.97	FALSE	similar
PD	PGD_s	knn	test	14	2	4	0.936206896551724	0.916034482758621	0.62	FALSE	similar
PD	PGD_s	knn	cv	14	1	2	0.934552626860319	0.961973923512385	0	TRUE	different
PD	PGD_s	knn	cv	14	1	4	0.934552626860319	0.953469607315761	0.08	FALSE	similar
PD	PGD_s	knn	cv	14	2	4	0.961973923512385	0.953469607315761	0.22	FALSE	similar
PD	PGD_s	rf	test	14	1	2	0.950931034482759	0.957034482758621	0.84	FALSE	similar
PD	PGD_s	rf	test	14	1	4	0.950931034482759	0.951413793103448	0.54	FALSE	similar
PD	PGD_s	rf	test	14	2	4	0.957034482758621	0.951413793103448	0.91	FALSE	similar
PD	PGD_s	rf	cv	14	1	2	0.956524244985783	0.974333358948744	0.07	FALSE	similar
PD	PGD_s	rf	cv	14	1	4	0.956524244985783	0.971611721611722	0.14	FALSE	similar
PD	PGD_s	rf	cv	14	2	4	0.974333358948744	0.971611721611722	0.69	FALSE	similar
PD	PGD_s	svm	test	14	1	2	0.941	0.942172413793103	0.79	FALSE	similar
PD	PGD_s	svm	test	14	1	4	0.941	0.948	0.17	FALSE	similar
PD	PGD_s	svm	test	14	2	4	0.942172413793103	0.948	0.41	FALSE	similar
PD	PGD_s	svm	cv	14	1	2	0.952528240989779	0.968409795332872	0.1	FALSE	similar
PD	PGD_s	svm	cv	14	1	4	0.952528240989779	0.966872870719025	0.13	FALSE	similar
PD	PGD_s	svm	cv	14	2	4	0.968409795332872	0.966872870719025	0.98	FALSE	similar
PD	PGD_s	mlp	test	14	1	2	0.940448275862069	0.940931034482759	0.44	FALSE	similar
PD	PGD_s	mlp	test	14	1	4	0.940448275862069	0.948586206896552	0.42	FALSE	similar
PD	PGD_s	mlp	test	14	2	4	0.940931034482759	0.948586206896552	1	FALSE	similar
PD	PGD_s	mlp	cv	14	1	2	0.952509029432106	0.968396987627757	0.05	FALSE	similar
PD	PGD_s	mlp	cv	14	1	4	0.952509029432106	0.966334947104178	0.13	FALSE	similar
PD	PGD_s	mlp	cv	14	2	4	0.968396987627757	0.966334947104178	0.84	FALSE	similar
PD	PGD_s	xgboost	test	14	1	2	0.942172413793103	0.954137931034483	0.27	FALSE	similar
PD	PGD_s	xgboost	test	14	1	4	0.942172413793103	0.952172413793103	0.68	FALSE	similar
PD	PGD_s	xgboost	test	14	2	4	0.954137931034483	0.952172413793103	0.88	FALSE	similar
PD	PGD_s	xgboost	cv	14	1	2	0.956767591382976	0.967487640564564	0.33	FALSE	similar
PD	PGD_s	xgboost	cv	14	1	4	0.956767591382976	0.967372371218525	0.19	FALSE	similar
PD	PGD_s	xgboost	cv	14	2	4	0.967487640564564	0.967372371218525	0.4	FALSE	similar
PD	PGD_s	desc	test	14	1	2	0.950896551724138	0.959	0.26	FALSE	similar
PD	PGD_s	desc	test	14	1	4	0.950896551724138	0.954103448275862	0.34	FALSE	similar
PD	PGD_s	desc	test	14	2	4	0.959	0.954103448275862	0.49	FALSE	similar
PD	PGD_s	desc	cv	14	1	2	1	1	1	FALSE	similar
PD	PGD_s	desc	cv	14	1	4	1	1	1	FALSE	similar
PD	PGD_s	desc	cv	14	2	4	1	1	1	FALSE	similar
PD	PGD_s	desp	test	14	1	2	0.953172413793103	0.95851724137931	0.27	FALSE	similar
PD	PGD_s	desp	test	14	1	4	0.953172413793103	0.956241379310345	0.29	FALSE	similar
PD	PGD_s	desp	test	14	2	4	0.95851724137931	0.956241379310345	0.63	FALSE	similar
PD	PGD_s	desp	cv	14	1	2	0.99935961474423	0.999570941878634	0.82	FALSE	similar
PD	PGD_s	desp	cv	14	1	4	0.99935961474423	0.99902661441123	0.6	FALSE	similar
PD	PGD_s	desp	cv	14	2	4	0.999570941878634	0.99902661441123	0.39	FALSE	similar
PD	PGD_s	knorae	test	14	1	2	0.95151724137931	0.957620689655172	0.3	FALSE	similar
PD	PGD_s	knorae	test	14	1	4	0.95151724137931	0.953931034482759	0.49	FALSE	similar
PD	PGD_s	knorae	test	14	2	4	0.957620689655172	0.953931034482759	0.6	FALSE	similar
PD	PGD_s	knorae	cv	14	1	2	0.999897538359077	0.999807884423269	0.78	FALSE	similar
PD	PGD_s	knorae	cv	14	1	4	0.999897538359077	0.999590153436307	0.18	FALSE	similar
PD	PGD_s	knorae	cv	14	2	4	0.999807884423269	0.999590153436307	0.53	FALSE	similar
PD	PGD_s	knorau	test	14	1	2	0.954103448275862	0.955103448275862	0.2	FALSE	similar
PD	PGD_s	knorau	test	14	1	4	0.954103448275862	0.953413793103448	0.35	FALSE	similar
PD	PGD_s	knorau	test	14	2	4	0.955103448275862	0.953413793103448	0.81	FALSE	similar
PD	PGD_s	knorau	cv	14	1	2	0.999295576218653	0.999481287942826	0.92	FALSE	similar
PD	PGD_s	knorau	cv	14	1	4	0.999295576218653	0.99886011424473	0.28	FALSE	similar
PD	PGD_s	knorau	cv	14	2	4	0.999481287942826	0.99886011424473	0.31	FALSE	similar
PD	PGD_s	knn	test	13	2	3	0.936827586206897	0.926793103448276	0.68	FALSE	similar
PD	PGD_s	knn	test	13	2	4	0.936827586206897	0.925068965517241	0.92	FALSE	similar
PD	PGD_s	knn	test	13	3	4	0.926793103448276	0.925068965517241	0.74	FALSE	similar
PD	PGD_s	knn	cv	13	2	3	0.959745382822306	0.933316683316683	0.02	TRUE	different
PD	PGD_s	knn	cv	13	2	4	0.959745382822306	0.955493224723994	0.06	FALSE	similar
PD	PGD_s	knn	cv	13	3	4	0.933316683316683	0.955493224723994	0.31	FALSE	similar
PD	PGD_s	rf	test	13	2	3	0.959793103448276	0.965068965517241	0.75	FALSE	similar
PD	PGD_s	rf	test	13	2	4	0.959793103448276	0.95051724137931	0.74	FALSE	similar
PD	PGD_s	rf	test	13	3	4	0.965068965517241	0.95051724137931	0.25	FALSE	similar
PD	PGD_s	rf	cv	13	2	3	0.97373139680832	0.961576884653808	0.16	FALSE	similar
PD	PGD_s	rf	cv	13	2	4	0.97373139680832	0.970804836189452	0.98	FALSE	similar
PD	PGD_s	rf	cv	13	3	4	0.961576884653808	0.970804836189452	0.18	FALSE	similar
PD	PGD_s	svm	test	13	2	3	0.946172413793103	0.959655172413793	0.76	FALSE	similar
PD	PGD_s	svm	test	13	2	4	0.946172413793103	0.952172413793103	0.43	FALSE	similar
PD	PGD_s	svm	test	13	3	4	0.959655172413793	0.952172413793103	0.33	FALSE	similar
PD	PGD_s	svm	cv	13	2	3	0.965169445938677	0.951625297779144	0.08	FALSE	similar
PD	PGD_s	svm	cv	13	2	4	0.965169445938677	0.967148236379006	0.86	FALSE	similar
PD	PGD_s	svm	cv	13	3	4	0.951625297779144	0.967148236379006	0.02	TRUE	different
PD	PGD_s	mlp	test	13	2	3	0.940862068965517	0.958758620689655	0.55	FALSE	similar
PD	PGD_s	mlp	test	13	2	4	0.940862068965517	0.950758620689655	0.93	FALSE	similar
PD	PGD_s	mlp	test	13	3	4	0.958758620689655	0.950758620689655	0.7	FALSE	similar
PD	PGD_s	mlp	cv	13	2	3	0.965957119803274	0.952111990573529	0.19	FALSE	similar
PD	PGD_s	mlp	cv	13	2	4	0.965957119803274	0.965816235047004	0.97	FALSE	similar
PD	PGD_s	mlp	cv	13	3	4	0.952111990573529	0.965816235047004	0.21	FALSE	similar
PD	PGD_s	xgboost	test	13	2	3	0.952206896551724	0.969103448275862	0.36	FALSE	similar
PD	PGD_s	xgboost	test	13	2	4	0.952206896551724	0.947344827586207	0.92	FALSE	similar
PD	PGD_s	xgboost	test	13	3	4	0.969103448275862	0.947344827586207	0.23	FALSE	similar
PD	PGD_s	xgboost	cv	13	2	3	0.967999948769179	0.955678936448167	0.18	FALSE	similar
PD	PGD_s	xgboost	cv	13	2	4	0.967999948769179	0.961647327031942	0.79	FALSE	similar
PD	PGD_s	xgboost	cv	13	3	4	0.955678936448167	0.961647327031942	0.39	FALSE	similar
PD	PGD_s	desc	test	13	2	3	0.959172413793103	0.968586206896552	0.46	FALSE	similar
PD	PGD_s	desc	test	13	2	4	0.959172413793103	0.951689655172414	0.38	FALSE	similar
PD	PGD_s	desc	test	13	3	4	0.968586206896552	0.951689655172414	0.15	FALSE	similar
PD	PGD_s	desc	cv	13	2	3	1	1	1	FALSE	similar
PD	PGD_s	desc	cv	13	2	4	1	1	1	FALSE	similar
PD	PGD_s	desc	cv	13	3	4	1	1	1	FALSE	similar
PD	PGD_s	desp	test	13	2	3	0.960206896551724	0.967068965517241	0.63	FALSE	similar
PD	PGD_s	desp	test	13	2	4	0.960206896551724	0.955344827586207	0.53	FALSE	similar
PD	PGD_s	desp	test	13	3	4	0.967068965517241	0.955344827586207	0.41	FALSE	similar
PD	PGD_s	desp	cv	13	2	3	0.999615768846538	0.999538922615846	0.7	FALSE	similar
PD	PGD_s	desp	cv	13	2	4	0.999615768846538	0.999122672199595	0.33	FALSE	similar
PD	PGD_s	desp	cv	13	3	4	0.999538922615846	0.999122672199595	0.52	FALSE	similar
PD	PGD_s	knorae	test	13	2	3	0.959103448275862	0.967862068965517	0.75	FALSE	similar
PD	PGD_s	knorae	test	13	2	4	0.959103448275862	0.952551724137931	0.44	FALSE	similar
PD	PGD_s	knorae	test	13	3	4	0.967862068965517	0.952551724137931	0.2	FALSE	similar
PD	PGD_s	knorae	cv	13	2	3	0.999974384589769	0.999769461307923	0.21	FALSE	similar
PD	PGD_s	knorae	cv	13	2	4	0.999974384589769	0.999820692128384	0.17	FALSE	similar
PD	PGD_s	knorae	cv	13	3	4	0.999769461307923	0.999820692128384	0.86	FALSE	similar
PD	PGD_s	knorau	test	13	2	3	0.959758620689655	0.96748275862069	0.73	FALSE	similar
PD	PGD_s	knorau	test	13	2	4	0.959758620689655	0.956137931034483	0.64	FALSE	similar
PD	PGD_s	knorau	test	13	3	4	0.96748275862069	0.956137931034483	0.56	FALSE	similar
PD	PGD_s	knorau	cv	13	2	3	0.999564538026076	0.999551730320961	0.79	FALSE	similar
PD	PGD_s	knorau	cv	13	2	4	0.999564538026076	0.99919311457773	0.39	FALSE	similar
PD	PGD_s	knorau	cv	13	3	4	0.999551730320961	0.99919311457773	0.69	FALSE	similar
PD	PGD_s	knn	test	12	1	2	0.927	0.939448275862069	0.95	FALSE	similar
PD	PGD_s	knn	test	12	1	3	0.927	0.94	0.67	FALSE	similar
PD	PGD_s	knn	test	12	1	4	0.927	0.91451724137931	0.98	FALSE	similar
PD	PGD_s	knn	test	12	2	3	0.939448275862069	0.94	0.28	FALSE	similar
PD	PGD_s	knn	test	12	2	4	0.939448275862069	0.91451724137931	0.7	FALSE	similar
PD	PGD_s	knn	test	12	3	4	0.94	0.91451724137931	0.72	FALSE	similar
PD	PGD_s	knn	cv	12	1	2	0.933656087502241	0.957753784676862	0.02	TRUE	different
PD	PGD_s	knn	cv	12	1	3	0.933656087502241	0.939765362842286	0.1	FALSE	similar
PD	PGD_s	knn	cv	12	1	4	0.933656087502241	0.957888265580573	0.09	FALSE	similar
PD	PGD_s	knn	cv	12	2	3	0.957753784676862	0.939765362842286	0.04	TRUE	different
PD	PGD_s	knn	cv	12	2	4	0.957753784676862	0.957888265580573	0.2	FALSE	similar
PD	PGD_s	knn	cv	12	3	4	0.939765362842286	0.957888265580573	0.14	FALSE	similar
PD	PGD_s	rf	test	12	1	2	0.951758620689655	0.958413793103448	0.84	FALSE	similar
PD	PGD_s	rf	test	12	1	3	0.951758620689655	0.96548275862069	0.59	FALSE	similar
PD	PGD_s	rf	test	12	1	4	0.951758620689655	0.945793103448276	0.37	FALSE	similar
PD	PGD_s	rf	test	12	2	3	0.958413793103448	0.96548275862069	0.77	FALSE	similar
PD	PGD_s	rf	test	12	2	4	0.958413793103448	0.945793103448276	0.4	FALSE	similar
PD	PGD_s	rf	test	12	3	4	0.96548275862069	0.945793103448276	0.17	FALSE	similar
PD	PGD_s	rf	cv	12	1	2	0.94256384641	0.96816644893568	0.04	TRUE	different
PD	PGD_s	rf	cv	12	1	3	0.94256384641	0.9577025538564	0.3	FALSE	similar
PD	PGD_s	rf	cv	12	1	4	0.94256384641	0.969709777402085	0.02	TRUE	different
PD	PGD_s	rf	cv	12	2	3	0.96816644893568	0.9577025538564	0.25	FALSE	similar
PD	PGD_s	rf	cv	12	2	4	0.96816644893568	0.969709777402085	0.73	FALSE	similar
PD	PGD_s	rf	cv	12	3	4	0.9577025538564	0.969709777402085	0.15	FALSE	similar
PD	PGD_s	svm	test	12	1	2	0.941620689655172	0.948689655172414	0.96	FALSE	similar
PD	PGD_s	svm	test	12	1	3	0.941620689655172	0.959862068965517	0.46	FALSE	similar
PD	PGD_s	svm	test	12	1	4	0.941620689655172	0.950241379310345	0.4	FALSE	similar
PD	PGD_s	svm	test	12	2	3	0.948689655172414	0.959862068965517	0.69	FALSE	similar
PD	PGD_s	svm	test	12	2	4	0.948689655172414	0.950241379310345	0.33	FALSE	similar
PD	PGD_s	svm	test	12	3	4	0.959862068965517	0.950241379310345	0.05	FALSE	similar
PD	PGD_s	svm	cv	12	1	2	0.947763774686852	0.962409385486308	0.15	FALSE	similar
PD	PGD_s	svm	cv	12	1	3	0.947763774686852	0.950696739158278	0.98	FALSE	similar
PD	PGD_s	svm	cv	12	1	4	0.947763774686852	0.965765004226543	0.03	TRUE	different
PD	PGD_s	svm	cv	12	2	3	0.962409385486308	0.950696739158278	0.25	FALSE	similar
PD	PGD_s	svm	cv	12	2	4	0.962409385486308	0.965765004226543	0.79	FALSE	similar
PD	PGD_s	svm	cv	12	3	4	0.950696739158278	0.965765004226543	0.02	TRUE	different
PD	PGD_s	mlp	test	12	1	2	0.939	0.938655172413793	0.71	FALSE	similar
PD	PGD_s	mlp	test	12	1	3	0.939	0.95951724137931	0.6	FALSE	similar
PD	PGD_s	mlp	test	12	1	4	0.939	0.949551724137931	0.3	FALSE	similar
PD	PGD_s	mlp	test	12	2	3	0.938655172413793	0.95951724137931	0.38	FALSE	similar
PD	PGD_s	mlp	test	12	2	4	0.938655172413793	0.949551724137931	0.54	FALSE	similar
PD	PGD_s	mlp	test	12	3	4	0.95951724137931	0.949551724137931	0.3	FALSE	similar
PD	PGD_s	mlp	cv	12	1	2	0.946668715899485	0.967193063346909	0.04	TRUE	different
PD	PGD_s	mlp	cv	12	1	3	0.946668715899485	0.954353338968724	0.47	FALSE	similar
PD	PGD_s	mlp	cv	12	1	4	0.946668715899485	0.968544276236584	0.03	TRUE	different
PD	PGD_s	mlp	cv	12	2	3	0.967193063346909	0.954353338968724	0.14	FALSE	similar
PD	PGD_s	mlp	cv	12	2	4	0.967193063346909	0.968544276236584	0.71	FALSE	similar
PD	PGD_s	mlp	cv	12	3	4	0.954353338968724	0.968544276236584	0.16	FALSE	similar
PD	PGD_s	xgboost	test	12	1	2	0.944172413793103	0.955310344827586	0.33	FALSE	similar
PD	PGD_s	xgboost	test	12	1	3	0.944172413793103	0.96251724137931	0.45	FALSE	similar
PD	PGD_s	xgboost	test	12	1	4	0.944172413793103	0.948965517241379	0.93	FALSE	similar
PD	PGD_s	xgboost	test	12	2	3	0.955310344827586	0.96251724137931	0.55	FALSE	similar
PD	PGD_s	xgboost	test	12	2	4	0.955310344827586	0.948965517241379	0.6	FALSE	similar
PD	PGD_s	xgboost	test	12	3	4	0.96251724137931	0.948965517241379	0.25	FALSE	similar
PD	PGD_s	xgboost	cv	12	1	2	0.941001306385922	0.96438177207408	0.04	TRUE	different
PD	PGD_s	xgboost	cv	12	1	3	0.941001306385922	0.952208048361895	0.68	FALSE	similar
PD	PGD_s	xgboost	cv	12	1	4	0.941001306385922	0.963133020825328	0.1	FALSE	similar
PD	PGD_s	xgboost	cv	12	2	3	0.96438177207408	0.952208048361895	0.16	FALSE	similar
PD	PGD_s	xgboost	cv	12	2	4	0.96438177207408	0.963133020825328	0.89	FALSE	similar
PD	PGD_s	xgboost	cv	12	3	4	0.952208048361895	0.963133020825328	0.32	FALSE	similar
PD	PGD_s	desc	test	12	1	2	0.949931034482759	0.956344827586207	0.6	FALSE	similar
PD	PGD_s	desc	test	12	1	3	0.949931034482759	0.964206896551724	0.43	FALSE	similar
PD	PGD_s	desc	test	12	1	4	0.949931034482759	0.954137931034483	0.6	FALSE	similar
PD	PGD_s	desc	test	12	2	3	0.956344827586207	0.964206896551724	0.46	FALSE	similar
PD	PGD_s	desc	test	12	2	4	0.956344827586207	0.954137931034483	0.25	FALSE	similar
PD	PGD_s	desc	test	12	3	4	0.964206896551724	0.954137931034483	0.18	FALSE	similar
PD	PGD_s	desc	cv	12	1	2	1	1	1	FALSE	similar
PD	PGD_s	desc	cv	12	1	3	1	1	1	FALSE	similar
PD	PGD_s	desc	cv	12	1	4	1	1	1	FALSE	similar
PD	PGD_s	desc	cv	12	2	3	1	1	1	FALSE	similar
PD	PGD_s	desc	cv	12	2	4	1	1	1	FALSE	similar
PD	PGD_s	desc	cv	12	3	4	1	1	1	FALSE	similar
PD	PGD_s	desp	test	12	1	2	0.953103448275862	0.957896551724138	0.7	FALSE	similar
PD	PGD_s	desp	test	12	1	3	0.953103448275862	0.968758620689655	0.64	FALSE	similar
PD	PGD_s	desp	test	12	1	4	0.953103448275862	0.953724137931034	0.37	FALSE	similar
PD	PGD_s	desp	test	12	2	3	0.957896551724138	0.968758620689655	0.63	FALSE	similar
PD	PGD_s	desp	test	12	2	4	0.957896551724138	0.953724137931034	0.32	FALSE	similar
PD	PGD_s	desp	test	12	3	4	0.968758620689655	0.953724137931034	0.1	FALSE	similar
PD	PGD_s	desp	cv	12	1	2	0.999308383923769	0.999596557288865	0.6	FALSE	similar
PD	PGD_s	desp	cv	12	1	3	0.999308383923769	0.999186710725172	0.82	FALSE	similar
PD	PGD_s	desp	cv	12	1	4	0.999308383923769	0.998770460308922	0.56	FALSE	similar
PD	PGD_s	desp	cv	12	2	3	0.999596557288865	0.999186710725172	0.3	FALSE	similar
PD	PGD_s	desp	cv	12	2	4	0.999596557288865	0.998770460308922	0.12	FALSE	similar
PD	PGD_s	desp	cv	12	3	4	0.999186710725172	0.998770460308922	0.58	FALSE	similar
PD	PGD_s	knorae	test	12	1	2	0.952827586206897	0.958068965517241	0.85	FALSE	similar
PD	PGD_s	knorae	test	12	1	3	0.952827586206897	0.963275862068966	0.82	FALSE	similar
PD	PGD_s	knorae	test	12	1	4	0.952827586206897	0.953241379310345	0.51	FALSE	similar
PD	PGD_s	knorae	test	12	2	3	0.958068965517241	0.963275862068966	0.82	FALSE	similar
PD	PGD_s	knorae	test	12	2	4	0.958068965517241	0.953241379310345	0.28	FALSE	similar
PD	PGD_s	knorae	test	12	3	4	0.963275862068966	0.953241379310345	0.2	FALSE	similar
PD	PGD_s	knorae	cv	12	1	2	0.999846307538615	0.999897538359077	0.91	FALSE	similar
PD	PGD_s	knorae	cv	12	1	3	0.999846307538615	0.999801480570711	0.73	FALSE	similar
PD	PGD_s	knorae	cv	12	1	4	0.999846307538615	0.999756653602807	0.75	FALSE	similar
PD	PGD_s	knorae	cv	12	2	3	0.999897538359077	0.999801480570711	0.74	FALSE	similar
PD	PGD_s	knorae	cv	12	2	4	0.999897538359077	0.999756653602807	0.61	FALSE	similar
PD	PGD_s	knorae	cv	12	3	4	0.999801480570711	0.999756653602807	0.93	FALSE	similar
PD	PGD_s	knorau	test	12	1	2	0.95351724137931	0.957379310344828	0.6	FALSE	similar
PD	PGD_s	knorau	test	12	1	3	0.95351724137931	0.965620689655172	0.7	FALSE	similar
PD	PGD_s	knorau	test	12	1	4	0.95351724137931	0.953724137931034	0.57	FALSE	similar
PD	PGD_s	knorau	test	12	2	3	0.957379310344828	0.965620689655172	0.45	FALSE	similar
PD	PGD_s	knorau	test	12	2	4	0.957379310344828	0.953724137931034	0.64	FALSE	similar
PD	PGD_s	knorau	test	12	3	4	0.965620689655172	0.953724137931034	0.23	FALSE	similar
PD	PGD_s	knorau	cv	12	1	2	0.999615768846538	0.999538922615846	0.85	FALSE	similar
PD	PGD_s	knorau	cv	12	1	3	0.999615768846538	0.999295576218653	0.36	FALSE	similar
PD	PGD_s	knorau	cv	12	1	4	0.999615768846538	0.999129076052153	0.44	FALSE	similar
PD	PGD_s	knorau	cv	12	2	3	0.999538922615846	0.999295576218653	0.74	FALSE	similar
PD	PGD_s	knorau	cv	12	2	4	0.999538922615846	0.999129076052153	0.42	FALSE	similar
PD	PGD_s	knorau	cv	12	3	4	0.999295576218653	0.999129076052153	0.23	FALSE	similar
PD	PGD_s	knn	test	11	1	2	0.920689655172414	0.935068965517241	0.91	FALSE	similar
PD	PGD_s	knn	test	11	1	3	0.920689655172414	0.945655172413793	0.39	FALSE	similar
PD	PGD_s	knn	test	11	1	4	0.920689655172414	0.91751724137931	0.99	FALSE	similar
PD	PGD_s	knn	test	11	2	3	0.935068965517241	0.945655172413793	0.62	FALSE	similar
PD	PGD_s	knn	test	11	2	4	0.935068965517241	0.91751724137931	0.86	FALSE	similar
PD	PGD_s	knn	test	11	3	4	0.945655172413793	0.91751724137931	0.58	FALSE	similar
PD	PGD_s	knn	cv	11	1	2	0.93329747175901	0.950370142677835	0.04	TRUE	different
PD	PGD_s	knn	cv	11	1	3	0.93329747175901	0.942250057634673	0.11	FALSE	similar
PD	PGD_s	knn	cv	11	1	4	0.93329747175901	0.960545864392018	0.01	TRUE	different
PD	PGD_s	knn	cv	11	2	3	0.950370142677835	0.942250057634673	0.19	FALSE	similar
PD	PGD_s	knn	cv	11	2	4	0.950370142677835	0.960545864392018	0.38	FALSE	similar
PD	PGD_s	knn	cv	11	3	4	0.942250057634673	0.960545864392018	0.13	FALSE	similar
PD	PGD_s	rf	test	11	1	2	0.948344827586207	0.955896551724138	0.73	FALSE	similar
PD	PGD_s	rf	test	11	1	3	0.948344827586207	0.959137931034483	0.74	FALSE	similar
PD	PGD_s	rf	test	11	1	4	0.948344827586207	0.94648275862069	0.65	FALSE	similar
PD	PGD_s	rf	test	11	2	3	0.955896551724138	0.959137931034483	0.76	FALSE	similar
PD	PGD_s	rf	test	11	2	4	0.955896551724138	0.94648275862069	0.75	FALSE	similar
PD	PGD_s	rf	test	11	3	4	0.959137931034483	0.94648275862069	0.33	FALSE	similar
PD	PGD_s	rf	cv	11	1	2	0.949531237992777	0.963946310100156	0.22	FALSE	similar
PD	PGD_s	rf	cv	11	1	3	0.949531237992777	0.955845436614667	0.55	FALSE	similar
PD	PGD_s	rf	cv	11	1	4	0.949531237992777	0.969716181254643	0.07	FALSE	similar
PD	PGD_s	rf	cv	11	2	3	0.963946310100156	0.955845436614667	0.56	FALSE	similar
PD	PGD_s	rf	cv	11	2	4	0.963946310100156	0.969716181254643	0.79	FALSE	similar
PD	PGD_s	rf	cv	11	3	4	0.955845436614667	0.969716181254643	0.21	FALSE	similar
PD	PGD_s	svm	test	11	1	2	0.935206896551724	0.946413793103448	0.9	FALSE	similar
PD	PGD_s	svm	test	11	1	3	0.935206896551724	0.957689655172414	0.55	FALSE	similar
PD	PGD_s	svm	test	11	1	4	0.935206896551724	0.947931034482759	0.23	FALSE	similar
PD	PGD_s	svm	test	11	2	3	0.946413793103448	0.957689655172414	0.8	FALSE	similar
PD	PGD_s	svm	test	11	2	4	0.946413793103448	0.947931034482759	0.33	FALSE	similar
PD	PGD_s	svm	test	11	3	4	0.957689655172414	0.947931034482759	0.05	FALSE	similar
PD	PGD_s	svm	cv	11	1	2	0.94737954353339	0.960577883654807	0.3	FALSE	similar
PD	PGD_s	svm	cv	11	1	3	0.94737954353339	0.950639104485258	0.84	FALSE	similar
PD	PGD_s	svm	cv	11	1	4	0.94737954353339	0.966776812930659	0.05	FALSE	similar
PD	PGD_s	svm	cv	11	2	3	0.960577883654807	0.950639104485258	0.35	FALSE	similar
PD	PGD_s	svm	cv	11	2	4	0.960577883654807	0.966776812930659	0.49	FALSE	similar
PD	PGD_s	svm	cv	11	3	4	0.950639104485258	0.966776812930659	0.03	TRUE	different
PD	PGD_s	mlp	test	11	1	2	0.931206896551724	0.939620689655172	0.63	FALSE	similar
PD	PGD_s	mlp	test	11	1	3	0.931206896551724	0.958793103448276	0.23	FALSE	similar
PD	PGD_s	mlp	test	11	1	4	0.931206896551724	0.946586206896552	0.25	FALSE	similar
PD	PGD_s	mlp	test	11	2	3	0.939620689655172	0.958793103448276	0.45	FALSE	similar
PD	PGD_s	mlp	test	11	2	4	0.939620689655172	0.946586206896552	0.77	FALSE	similar
PD	PGD_s	mlp	test	11	3	4	0.958793103448276	0.946586206896552	0.26	FALSE	similar
PD	PGD_s	mlp	cv	11	1	2	0.949460795614642	0.960296114142268	0.26	FALSE	similar
PD	PGD_s	mlp	cv	11	1	3	0.949460795614642	0.956581879658803	0.51	FALSE	similar
PD	PGD_s	mlp	cv	11	1	4	0.949460795614642	0.968236891313814	0.05	FALSE	similar
PD	PGD_s	mlp	cv	11	2	3	0.960296114142268	0.956581879658803	0.75	FALSE	similar
PD	PGD_s	mlp	cv	11	2	4	0.960296114142268	0.968236891313814	0.67	FALSE	similar
PD	PGD_s	mlp	cv	11	3	4	0.956581879658803	0.968236891313814	0.36	FALSE	similar
PD	PGD_s	xgboost	test	11	1	2	0.94348275862069	0.947137931034483	0.66	FALSE	similar
PD	PGD_s	xgboost	test	11	1	3	0.94348275862069	0.963724137931035	0.42	FALSE	similar
PD	PGD_s	xgboost	test	11	1	4	0.94348275862069	0.949206896551724	0.85	FALSE	similar
PD	PGD_s	xgboost	test	11	2	3	0.947137931034483	0.963724137931035	0.42	FALSE	similar
PD	PGD_s	xgboost	test	11	2	4	0.947137931034483	0.949206896551724	0.38	FALSE	similar
PD	PGD_s	xgboost	test	11	3	4	0.963724137931035	0.949206896551724	0.34	FALSE	similar
PD	PGD_s	xgboost	cv	11	1	2	0.940514613591537	0.961256692025923	0.03	TRUE	different
PD	PGD_s	xgboost	cv	11	1	3	0.940514613591537	0.953604088219473	0.44	FALSE	similar
PD	PGD_s	xgboost	cv	11	1	4	0.940514613591537	0.965662542585619	0.01	TRUE	different
PD	PGD_s	xgboost	cv	11	2	3	0.961256692025923	0.953604088219473	0.29	FALSE	similar
PD	PGD_s	xgboost	cv	11	2	4	0.961256692025923	0.965662542585619	0.97	FALSE	similar
PD	PGD_s	xgboost	cv	11	3	4	0.953604088219473	0.965662542585619	0.28	FALSE	similar
PD	PGD_s	desc	test	11	1	2	0.950310344827586	0.955068965517241	0.81	FALSE	similar
PD	PGD_s	desc	test	11	1	3	0.950310344827586	0.963931034482759	0.64	FALSE	similar
PD	PGD_s	desc	test	11	1	4	0.950310344827586	0.952793103448276	0.44	FALSE	similar
PD	PGD_s	desc	test	11	2	3	0.955068965517241	0.963931034482759	0.71	FALSE	similar
PD	PGD_s	desc	test	11	2	4	0.955068965517241	0.952793103448276	0.51	FALSE	similar
PD	PGD_s	desc	test	11	3	4	0.963931034482759	0.952793103448276	0.17	FALSE	similar
PD	PGD_s	desc	cv	11	1	2	1	1	1	FALSE	similar
PD	PGD_s	desc	cv	11	1	3	1	1	1	FALSE	similar
PD	PGD_s	desc	cv	11	1	4	1	1	1	FALSE	similar
PD	PGD_s	desc	cv	11	2	3	1	1	1	FALSE	similar
PD	PGD_s	desc	cv	11	2	4	1	1	1	FALSE	similar
PD	PGD_s	desc	cv	11	3	4	1	1	1	FALSE	similar
PD	PGD_s	desp	test	11	1	2	0.951586206896552	0.956655172413793	0.89	FALSE	similar
PD	PGD_s	desp	test	11	1	3	0.951586206896552	0.966655172413793	0.47	FALSE	similar
PD	PGD_s	desp	test	11	1	4	0.951586206896552	0.955586206896552	0.32	FALSE	similar
PD	PGD_s	desp	test	11	2	3	0.956655172413793	0.966655172413793	0.67	FALSE	similar
PD	PGD_s	desp	test	11	2	4	0.956655172413793	0.955586206896552	0.44	FALSE	similar
PD	PGD_s	desp	test	11	3	4	0.966655172413793	0.955586206896552	0.16	FALSE	similar
PD	PGD_s	desp	cv	11	1	2	0.999077845231691	0.998789671866595	0.74	FALSE	similar
PD	PGD_s	desp	cv	11	1	3	0.999077845231691	0.999148287609826	0.76	FALSE	similar
PD	PGD_s	desp	cv	11	1	4	0.999077845231691	0.998904941212634	0.37	FALSE	similar
PD	PGD_s	desp	cv	11	2	3	0.998789671866595	0.999148287609826	0.3	FALSE	similar
PD	PGD_s	desp	cv	11	2	4	0.998789671866595	0.998904941212634	0.86	FALSE	similar
PD	PGD_s	desp	cv	11	3	4	0.999148287609826	0.998904941212634	0.48	FALSE	similar
PD	PGD_s	knorae	test	11	1	2	0.949551724137931	0.953758620689655	0.9	FALSE	similar
PD	PGD_s	knorae	test	11	1	3	0.949551724137931	0.96351724137931	0.53	FALSE	similar
PD	PGD_s	knorae	test	11	1	4	0.949551724137931	0.952896551724138	0.25	FALSE	similar
PD	PGD_s	knorae	test	11	2	3	0.953758620689655	0.96351724137931	0.83	FALSE	similar
PD	PGD_s	knorae	test	11	2	4	0.953758620689655	0.952896551724138	0.28	FALSE	similar
PD	PGD_s	knorae	test	11	3	4	0.96351724137931	0.952896551724138	0.22	FALSE	similar
PD	PGD_s	knorae	cv	11	1	2	0.999897538359077	0.999602961141423	0.27	FALSE	similar
PD	PGD_s	knorae	cv	11	1	3	0.999897538359077	0.999859115243731	0.9	FALSE	similar
PD	PGD_s	knorae	cv	11	1	4	0.999897538359077	0.999859115243731	0.85	FALSE	similar
PD	PGD_s	knorae	cv	11	2	3	0.999602961141423	0.999859115243731	0.39	FALSE	similar
PD	PGD_s	knorae	cv	11	2	4	0.999602961141423	0.999859115243731	0.3	FALSE	similar
PD	PGD_s	knorae	cv	11	3	4	0.999859115243731	0.999859115243731	0.74	FALSE	similar
PD	PGD_s	knorau	test	11	1	2	0.94648275862069	0.953	0.83	FALSE	similar
PD	PGD_s	knorau	test	11	1	3	0.94648275862069	0.965620689655172	0.42	FALSE	similar
PD	PGD_s	knorau	test	11	1	4	0.94648275862069	0.949896551724138	0.33	FALSE	similar
PD	PGD_s	knorau	test	11	2	3	0.953	0.965620689655172	0.45	FALSE	similar
PD	PGD_s	knorau	test	11	2	4	0.953	0.949896551724138	0.6	FALSE	similar
PD	PGD_s	knorau	test	11	3	4	0.965620689655172	0.949896551724138	0.21	FALSE	similar
PD	PGD_s	knorau	cv	11	1	2	0.999500499500499	0.998450267681037	0.22	FALSE	similar
PD	PGD_s	knorau	cv	11	1	3	0.999500499500499	0.999340403186557	0.47	FALSE	similar
PD	PGD_s	knorau	cv	11	1	4	0.999500499500499	0.998904941212634	0.44	FALSE	similar
PD	PGD_s	knorau	cv	11	2	3	0.998450267681037	0.999340403186557	0.48	FALSE	similar
PD	PGD_s	knorau	cv	11	2	4	0.998450267681037	0.998904941212634	0.77	FALSE	similar
PD	PGD_s	knorau	cv	11	3	4	0.999340403186557	0.998904941212634	0.16	FALSE	similar
PD	PGD_s	knn	test	10	1	2	0.918	0.923448275862069	0.96	FALSE	similar
PD	PGD_s	knn	test	10	1	3	0.918	0.937103448275862	0.67	FALSE	similar
PD	PGD_s	knn	test	10	1	4	0.918	0.921275862068966	0.86	FALSE	similar
PD	PGD_s	knn	test	10	2	3	0.923448275862069	0.937103448275862	0.76	FALSE	similar
PD	PGD_s	knn	test	10	2	4	0.923448275862069	0.921275862068966	0.82	FALSE	similar
PD	PGD_s	knn	test	10	3	4	0.937103448275862	0.921275862068966	0.84	FALSE	similar
PD	PGD_s	knn	cv	10	1	2	0.926989676989677	0.939970286124132	0.21	FALSE	similar
PD	PGD_s	knn	cv	10	1	3	0.926989676989677	0.940111170880402	0.19	FALSE	similar
PD	PGD_s	knn	cv	10	1	4	0.926989676989677	0.951145008837317	0.05	FALSE	similar
PD	PGD_s	knn	cv	10	2	3	0.939970286124132	0.940111170880402	0.06	FALSE	similar
PD	PGD_s	knn	cv	10	2	4	0.939970286124132	0.951145008837317	0.07	FALSE	similar
PD	PGD_s	knn	cv	10	3	4	0.940111170880402	0.951145008837317	0.35	FALSE	similar
PD	PGD_s	rf	test	10	1	2	0.944034482758621	0.954620689655172	0.92	FALSE	similar
PD	PGD_s	rf	test	10	1	3	0.944034482758621	0.963793103448276	0.38	FALSE	similar
PD	PGD_s	rf	test	10	1	4	0.944034482758621	0.945655172413793	0.67	FALSE	similar
PD	PGD_s	rf	test	10	2	3	0.954620689655172	0.963793103448276	0.75	FALSE	similar
PD	PGD_s	rf	test	10	2	4	0.954620689655172	0.945655172413793	0.64	FALSE	similar
PD	PGD_s	rf	test	10	3	4	0.963793103448276	0.945655172413793	0.19	FALSE	similar
PD	PGD_s	rf	cv	10	1	2	0.944254463485233	0.958932093547478	0.37	FALSE	similar
PD	PGD_s	rf	cv	10	1	3	0.944254463485233	0.953315914854376	0.56	FALSE	similar
PD	PGD_s	rf	cv	10	1	4	0.944254463485233	0.9649389072466	0.11	FALSE	similar
PD	PGD_s	rf	cv	10	2	3	0.958932093547478	0.953315914854376	0.34	FALSE	similar
PD	PGD_s	rf	cv	10	2	4	0.958932093547478	0.9649389072466	0.5	FALSE	similar
PD	PGD_s	rf	cv	10	3	4	0.953315914854376	0.9649389072466	0.23	FALSE	similar
PD	PGD_s	svm	test	10	1	2	0.937	0.942103448275862	0.79	FALSE	similar
PD	PGD_s	svm	test	10	1	3	0.937	0.958448275862069	0.42	FALSE	similar
PD	PGD_s	svm	test	10	1	4	0.937	0.940655172413793	0.22	FALSE	similar
PD	PGD_s	svm	test	10	2	3	0.942103448275862	0.958448275862069	0.63	FALSE	similar
PD	PGD_s	svm	test	10	2	4	0.942103448275862	0.940655172413793	0.44	FALSE	similar
PD	PGD_s	svm	test	10	3	4	0.958448275862069	0.940655172413793	0.06	FALSE	similar
PD	PGD_s	svm	cv	10	1	2	0.94401111708804	0.9578690540229	0.22	FALSE	similar
PD	PGD_s	svm	cv	10	1	3	0.94401111708804	0.947866236327775	0.99	FALSE	similar
PD	PGD_s	svm	cv	10	1	4	0.94401111708804	0.962140423678885	0.12	FALSE	similar
PD	PGD_s	svm	cv	10	2	3	0.9578690540229	0.947866236327775	0.41	FALSE	similar
PD	PGD_s	svm	cv	10	2	4	0.9578690540229	0.962140423678885	1	FALSE	similar
PD	PGD_s	svm	cv	10	3	4	0.947866236327775	0.962140423678885	0.16	FALSE	similar
PD	PGD_s	mlp	test	10	1	2	0.930586206896552	0.933551724137931	0.69	FALSE	similar
PD	PGD_s	mlp	test	10	1	3	0.930586206896552	0.957655172413793	0.36	FALSE	similar
PD	PGD_s	mlp	test	10	1	4	0.930586206896552	0.940448275862069	0.18	FALSE	similar
PD	PGD_s	mlp	test	10	2	3	0.933551724137931	0.957655172413793	0.44	FALSE	similar
PD	PGD_s	mlp	test	10	2	4	0.933551724137931	0.940448275862069	0.54	FALSE	similar
PD	PGD_s	mlp	test	10	3	4	0.957655172413793	0.940448275862069	0.27	FALSE	similar
PD	PGD_s	mlp	cv	10	1	2	0.944248059632675	0.958464612310766	0.12	FALSE	similar
PD	PGD_s	mlp	cv	10	1	3	0.944248059632675	0.953488818873434	0.65	FALSE	similar
PD	PGD_s	mlp	cv	10	1	4	0.944248059632675	0.960494633571557	0.18	FALSE	similar
PD	PGD_s	mlp	cv	10	2	3	0.958464612310766	0.953488818873434	0.58	FALSE	similar
PD	PGD_s	mlp	cv	10	2	4	0.958464612310766	0.960494633571557	0.89	FALSE	similar
PD	PGD_s	mlp	cv	10	3	4	0.953488818873434	0.960494633571557	0.76	FALSE	similar
PD	PGD_s	xgboost	test	10	1	2	0.940620689655172	0.947103448275862	0.89	FALSE	similar
PD	PGD_s	xgboost	test	10	1	3	0.940620689655172	0.962724137931035	0.34	FALSE	similar
PD	PGD_s	xgboost	test	10	1	4	0.940620689655172	0.94048275862069	0.37	FALSE	similar
PD	PGD_s	xgboost	test	10	2	3	0.947103448275862	0.962724137931035	0.62	FALSE	similar
PD	PGD_s	xgboost	test	10	2	4	0.947103448275862	0.94048275862069	0.42	FALSE	similar
PD	PGD_s	xgboost	test	10	3	4	0.962724137931035	0.94048275862069	0.14	FALSE	similar
PD	PGD_s	xgboost	cv	10	1	2	0.94053382514921	0.954494223724993	0.4	FALSE	similar
PD	PGD_s	xgboost	cv	10	1	3	0.94053382514921	0.952278490740029	0.46	FALSE	similar
PD	PGD_s	xgboost	cv	10	1	4	0.94053382514921	0.961474423012885	0.11	FALSE	similar
PD	PGD_s	xgboost	cv	10	2	3	0.954494223724993	0.952278490740029	0.58	FALSE	similar
PD	PGD_s	xgboost	cv	10	2	4	0.954494223724993	0.961474423012885	0.68	FALSE	similar
PD	PGD_s	xgboost	cv	10	3	4	0.952278490740029	0.961474423012885	0.44	FALSE	similar
PD	PGD_s	desc	test	10	1	2	0.948	0.951620689655172	0.54	FALSE	similar
PD	PGD_s	desc	test	10	1	3	0.948	0.965793103448276	0.41	FALSE	similar
PD	PGD_s	desc	test	10	1	4	0.948	0.948241379310345	0.2	FALSE	similar
PD	PGD_s	desc	test	10	2	3	0.951620689655172	0.965793103448276	0.4	FALSE	similar
PD	PGD_s	desc	test	10	2	4	0.951620689655172	0.948241379310345	0.94	FALSE	similar
PD	PGD_s	desc	test	10	3	4	0.965793103448276	0.948241379310345	0.13	FALSE	similar
PD	PGD_s	desc	cv	10	1	2	1	1	1	FALSE	similar
PD	PGD_s	desc	cv	10	1	3	1	1	1	FALSE	similar
PD	PGD_s	desc	cv	10	1	4	1	1	1	FALSE	similar
PD	PGD_s	desc	cv	10	2	3	1	1	1	FALSE	similar
PD	PGD_s	desc	cv	10	2	4	1	1	1	FALSE	similar
PD	PGD_s	desc	cv	10	3	4	1	1	1	FALSE	similar
PD	PGD_s	desp	test	10	1	2	0.948931034482759	0.952068965517241	0.77	FALSE	similar
PD	PGD_s	desp	test	10	1	3	0.948931034482759	0.966689655172414	0.45	FALSE	similar
PD	PGD_s	desp	test	10	1	4	0.948931034482759	0.946655172413793	0.31	FALSE	similar
PD	PGD_s	desp	test	10	2	3	0.952068965517241	0.966689655172414	0.41	FALSE	similar
PD	PGD_s	desp	test	10	2	4	0.952068965517241	0.946655172413793	0.73	FALSE	similar
PD	PGD_s	desp	test	10	3	4	0.966689655172414	0.946655172413793	0.12	FALSE	similar
PD	PGD_s	desp	cv	10	1	2	0.998578344732191	0.998520710059172	0.38	FALSE	similar
PD	PGD_s	desp	cv	10	1	3	0.998578344732191	0.999205922282845	0.45	FALSE	similar
PD	PGD_s	desp	cv	10	1	4	0.998578344732191	0.998091651937806	0.52	FALSE	similar
PD	PGD_s	desp	cv	10	2	3	0.998520710059172	0.999205922282845	0.28	FALSE	similar
PD	PGD_s	desp	cv	10	2	4	0.998520710059172	0.998091651937806	0.55	FALSE	similar
PD	PGD_s	desp	cv	10	3	4	0.999205922282845	0.998091651937806	0.19	FALSE	similar
PD	PGD_s	knorae	test	10	1	2	0.948793103448276	0.952896551724138	0.55	FALSE	similar
PD	PGD_s	knorae	test	10	1	3	0.948793103448276	0.965103448275862	0.49	FALSE	similar
PD	PGD_s	knorae	test	10	1	4	0.948793103448276	0.948275862068966	0.17	FALSE	similar
PD	PGD_s	knorae	test	10	2	3	0.952896551724138	0.965103448275862	0.55	FALSE	similar
PD	PGD_s	knorae	test	10	2	4	0.952896551724138	0.948275862068966	0.78	FALSE	similar
PD	PGD_s	knorae	test	10	3	4	0.965103448275862	0.948275862068966	0.18	FALSE	similar
PD	PGD_s	knorae	cv	10	1	2	0.999839903686058	0.999551730320961	0.4	FALSE	similar
PD	PGD_s	knorae	cv	10	1	3	0.999839903686058	0.999859115243731	0.47	FALSE	similar
PD	PGD_s	knorae	cv	10	1	4	0.999839903686058	0.999679807372115	0.46	FALSE	similar
PD	PGD_s	knorae	cv	10	2	3	0.999551730320961	0.999859115243731	0.16	FALSE	similar
PD	PGD_s	knorae	cv	10	2	4	0.999551730320961	0.999679807372115	0.17	FALSE	similar
PD	PGD_s	knorae	cv	10	3	4	0.999859115243731	0.999679807372115	0.57	FALSE	similar
PD	PGD_s	knorau	test	10	1	2	0.946	0.953896551724138	0.51	FALSE	similar
PD	PGD_s	knorau	test	10	1	3	0.946	0.965034482758621	0.43	FALSE	similar
PD	PGD_s	knorau	test	10	1	4	0.946	0.948103448275862	0.27	FALSE	similar
PD	PGD_s	knorau	test	10	2	3	0.953896551724138	0.965034482758621	0.37	FALSE	similar
PD	PGD_s	knorau	test	10	2	4	0.953896551724138	0.948103448275862	0.85	FALSE	similar
PD	PGD_s	knorau	test	10	3	4	0.965034482758621	0.948103448275862	0.14	FALSE	similar
PD	PGD_s	knorau	cv	10	1	2	0.999295576218653	0.998757652603806	0.44	FALSE	similar
PD	PGD_s	knorau	cv	10	1	3	0.999295576218653	0.999244345398192	0.9	FALSE	similar
PD	PGD_s	knorau	cv	10	1	4	0.999295576218653	0.998270959809421	0.14	FALSE	similar
PD	PGD_s	knorau	cv	10	2	3	0.998757652603806	0.999244345398192	0.32	FALSE	similar
PD	PGD_s	knorau	cv	10	2	4	0.998757652603806	0.998270959809421	0.62	FALSE	similar
PD	PGD_s	knorau	cv	10	3	4	0.999244345398192	0.998270959809421	0.15	FALSE	similar
PD	PGD_s	knn	test	9	1	2	0.915034482758621	0.923862068965517	0.85	FALSE	similar
PD	PGD_s	knn	test	9	1	3	0.915034482758621	0.940275862068966	0.65	FALSE	similar
PD	PGD_s	knn	test	9	1	4	0.915034482758621	0.922931034482759	0.62	FALSE	similar
PD	PGD_s	knn	test	9	2	3	0.923862068965517	0.940275862068966	0.84	FALSE	similar
PD	PGD_s	knn	test	9	2	4	0.923862068965517	0.922931034482759	0.98	FALSE	similar
PD	PGD_s	knn	test	9	3	4	0.940275862068966	0.922931034482759	0.77	FALSE	similar
PD	PGD_s	knn	cv	9	1	2	0.929647275801122	0.936121570736955	0.41	FALSE	similar
PD	PGD_s	knn	cv	9	1	3	0.929647275801122	0.932131970593509	0.03	TRUE	different
PD	PGD_s	knn	cv	9	1	4	0.929647275801122	0.949787392095084	0.07	FALSE	similar
PD	PGD_s	knn	cv	9	2	3	0.936121570736955	0.932131970593509	0.03	TRUE	different
PD	PGD_s	knn	cv	9	2	4	0.936121570736955	0.949787392095084	0.26	FALSE	similar
PD	PGD_s	knn	cv	9	3	4	0.932131970593509	0.949787392095084	0.14	FALSE	similar
PD	PGD_s	rf	test	9	1	2	0.950103448275862	0.952965517241379	0.9	FALSE	similar
PD	PGD_s	rf	test	9	1	3	0.950103448275862	0.959827586206897	0.73	FALSE	similar
PD	PGD_s	rf	test	9	1	4	0.950103448275862	0.943137931034483	0.45	FALSE	similar
PD	PGD_s	rf	test	9	2	3	0.952965517241379	0.959827586206897	0.78	FALSE	similar
PD	PGD_s	rf	test	9	2	4	0.952965517241379	0.943137931034483	0.66	FALSE	similar
PD	PGD_s	rf	test	9	3	4	0.959827586206897	0.943137931034483	0.16	FALSE	similar
PD	PGD_s	rf	cv	9	1	2	0.945746561131176	0.956786802940649	0.66	FALSE	similar
PD	PGD_s	rf	cv	9	1	3	0.945746561131176	0.952790798944645	0.65	FALSE	similar
PD	PGD_s	rf	cv	9	1	4	0.945746561131176	0.965002945772176	0.12	FALSE	similar
PD	PGD_s	rf	cv	9	2	3	0.956786802940649	0.952790798944645	0.34	FALSE	similar
PD	PGD_s	rf	cv	9	2	4	0.956786802940649	0.965002945772176	0.4	FALSE	similar
PD	PGD_s	rf	cv	9	3	4	0.952790798944645	0.965002945772176	0.4	FALSE	similar
PD	PGD_s	svm	test	9	1	2	0.937724137931034	0.943413793103448	0.64	FALSE	similar
PD	PGD_s	svm	test	9	1	3	0.937724137931034	0.958551724137931	0.54	FALSE	similar
PD	PGD_s	svm	test	9	1	4	0.937724137931034	0.940103448275862	0.19	FALSE	similar
PD	PGD_s	svm	test	9	2	3	0.943413793103448	0.958551724137931	0.54	FALSE	similar
PD	PGD_s	svm	test	9	2	4	0.943413793103448	0.940103448275862	0.46	FALSE	similar
PD	PGD_s	svm	test	9	3	4	0.958551724137931	0.940103448275862	0.12	FALSE	similar
PD	PGD_s	svm	cv	9	1	2	0.940015113092036	0.95430851200082	0.15	FALSE	similar
PD	PGD_s	svm	cv	9	1	3	0.940015113092036	0.940732344578498	0.96	FALSE	similar
PD	PGD_s	svm	cv	9	1	4	0.940015113092036	0.961448807602654	0.06	FALSE	similar
PD	PGD_s	svm	cv	9	2	3	0.95430851200082	0.940732344578498	0.15	FALSE	similar
PD	PGD_s	svm	cv	9	2	4	0.95430851200082	0.961448807602654	0.67	FALSE	similar
PD	PGD_s	svm	cv	9	3	4	0.940732344578498	0.961448807602654	0.04	TRUE	different
PD	PGD_s	mlp	test	9	1	2	0.930724137931034	0.940689655172414	0.79	FALSE	similar
PD	PGD_s	mlp	test	9	1	3	0.930724137931034	0.96	0.14	FALSE	similar
PD	PGD_s	mlp	test	9	1	4	0.930724137931034	0.940655172413793	0.31	FALSE	similar
PD	PGD_s	mlp	test	9	2	3	0.940689655172414	0.96	0.51	FALSE	similar
PD	PGD_s	mlp	test	9	2	4	0.940689655172414	0.940655172413793	0.7	FALSE	similar
PD	PGD_s	mlp	test	9	3	4	0.96	0.940655172413793	0.23	FALSE	similar
PD	PGD_s	mlp	cv	9	1	2	0.943492405030867	0.956716360562514	0.36	FALSE	similar
PD	PGD_s	mlp	cv	9	1	3	0.943492405030867	0.949383949383949	0.82	FALSE	similar
PD	PGD_s	mlp	cv	9	1	4	0.943492405030867	0.96059709521248	0.14	FALSE	similar
PD	PGD_s	mlp	cv	9	2	3	0.956716360562514	0.949383949383949	0.25	FALSE	similar
PD	PGD_s	mlp	cv	9	2	4	0.956716360562514	0.96059709521248	0.95	FALSE	similar
PD	PGD_s	mlp	cv	9	3	4	0.949383949383949	0.96059709521248	0.24	FALSE	similar
PD	PGD_s	xgboost	test	9	1	2	0.937	0.950965517241379	0.72	FALSE	similar
PD	PGD_s	xgboost	test	9	1	3	0.937	0.959827586206897	0.28	FALSE	similar
PD	PGD_s	xgboost	test	9	1	4	0.937	0.939758620689655	0.5	FALSE	similar
PD	PGD_s	xgboost	test	9	2	3	0.950965517241379	0.959827586206897	0.94	FALSE	similar
PD	PGD_s	xgboost	test	9	2	4	0.950965517241379	0.939758620689655	0.63	FALSE	similar
PD	PGD_s	xgboost	test	9	3	4	0.959827586206897	0.939758620689655	0.32	FALSE	similar
PD	PGD_s	xgboost	cv	9	1	2	0.940757959988729	0.953450395758088	0.38	FALSE	similar
PD	PGD_s	xgboost	cv	9	1	3	0.940757959988729	0.947827813212429	0.58	FALSE	similar
PD	PGD_s	xgboost	cv	9	1	4	0.940757959988729	0.959104997566536	0.09	FALSE	similar
PD	PGD_s	xgboost	cv	9	2	3	0.953450395758088	0.947827813212429	0.68	FALSE	similar
PD	PGD_s	xgboost	cv	9	2	4	0.953450395758088	0.959104997566536	0.65	FALSE	similar
PD	PGD_s	xgboost	cv	9	3	4	0.947827813212429	0.959104997566536	0.24	FALSE	similar
PD	PGD_s	desc	test	9	1	2	0.943448275862069	0.955655172413793	0.46	FALSE	similar
PD	PGD_s	desc	test	9	1	3	0.943448275862069	0.962275862068966	0.31	FALSE	similar
PD	PGD_s	desc	test	9	1	4	0.943448275862069	0.947379310344828	0.36	FALSE	similar
PD	PGD_s	desc	test	9	2	3	0.955655172413793	0.962275862068966	0.75	FALSE	similar
PD	PGD_s	desc	test	9	2	4	0.955655172413793	0.947379310344828	0.79	FALSE	similar
PD	PGD_s	desc	test	9	3	4	0.962275862068966	0.947379310344828	0.28	FALSE	similar
PD	PGD_s	desc	cv	9	1	2	1	1	1	FALSE	similar
PD	PGD_s	desc	cv	9	1	3	1	1	1	FALSE	similar
PD	PGD_s	desc	cv	9	1	4	1	1	1	FALSE	similar
PD	PGD_s	desc	cv	9	2	3	1	1	1	FALSE	similar
PD	PGD_s	desc	cv	9	2	4	1	1	1	FALSE	similar
PD	PGD_s	desc	cv	9	3	4	1	1	1	FALSE	similar
PD	PGD_s	desp	test	9	1	2	0.947137931034483	0.954034482758621	0.72	FALSE	similar
PD	PGD_s	desp	test	9	1	3	0.947137931034483	0.965655172413793	0.39	FALSE	similar
PD	PGD_s	desp	test	9	1	4	0.947137931034483	0.947586206896552	0.38	FALSE	similar
PD	PGD_s	desp	test	9	2	3	0.954034482758621	0.965655172413793	0.41	FALSE	similar
PD	PGD_s	desp	test	9	2	4	0.954034482758621	0.947586206896552	0.87	FALSE	similar
PD	PGD_s	desp	test	9	3	4	0.965655172413793	0.947586206896552	0.11	FALSE	similar
PD	PGD_s	desp	cv	9	1	2	0.99816209431594	0.998315786777325	0.4	FALSE	similar
PD	PGD_s	desp	cv	9	1	3	0.99816209431594	0.998475883091268	0.85	FALSE	similar
PD	PGD_s	desp	cv	9	1	4	0.99816209431594	0.998027613412229	0.37	FALSE	similar
PD	PGD_s	desp	cv	9	2	3	0.998315786777325	0.998475883091268	0.61	FALSE	similar
PD	PGD_s	desp	cv	9	2	4	0.998315786777325	0.998027613412229	0.68	FALSE	similar
PD	PGD_s	desp	cv	9	3	4	0.998475883091268	0.998027613412229	0.55	FALSE	similar
PD	PGD_s	knorae	test	9	1	2	0.944620689655172	0.954551724137931	0.62	FALSE	similar
PD	PGD_s	knorae	test	9	1	3	0.944620689655172	0.964620689655172	0.25	FALSE	similar
PD	PGD_s	knorae	test	9	1	4	0.944620689655172	0.94951724137931	0.36	FALSE	similar
PD	PGD_s	knorae	test	9	2	3	0.954551724137931	0.964620689655172	0.51	FALSE	similar
PD	PGD_s	knorae	test	9	2	4	0.954551724137931	0.94951724137931	0.89	FALSE	similar
PD	PGD_s	knorae	test	9	3	4	0.964620689655172	0.94951724137931	0.29	FALSE	similar
PD	PGD_s	knorae	cv	9	1	2	0.99960936499398	0.999500499500499	0.83	FALSE	similar
PD	PGD_s	knorae	cv	9	1	3	0.99960936499398	0.999628576551653	0.35	FALSE	similar
PD	PGD_s	knorae	cv	9	1	4	0.99960936499398	0.999628576551653	0.76	FALSE	similar
PD	PGD_s	knorae	cv	9	2	3	0.999500499500499	0.999628576551653	0.18	FALSE	similar
PD	PGD_s	knorae	cv	9	2	4	0.999500499500499	0.999628576551653	0.37	FALSE	similar
PD	PGD_s	knorae	cv	9	3	4	0.999628576551653	0.999628576551653	0.5	FALSE	similar
PD	PGD_s	knorau	test	9	1	2	0.939620689655172	0.954793103448276	0.32	FALSE	similar
PD	PGD_s	knorau	test	9	1	3	0.939620689655172	0.965793103448276	0.11	FALSE	similar
PD	PGD_s	knorau	test	9	1	4	0.939620689655172	0.948827586206897	0.23	FALSE	similar
PD	PGD_s	knorau	test	9	2	3	0.954793103448276	0.965793103448276	0.27	FALSE	similar
PD	PGD_s	knorau	test	9	2	4	0.954793103448276	0.948827586206897	0.71	FALSE	similar
PD	PGD_s	knorau	test	9	3	4	0.965793103448276	0.948827586206897	0.12	FALSE	similar
PD	PGD_s	knorau	cv	9	1	2	0.998834498834499	0.998463075386152	0.33	FALSE	similar
PD	PGD_s	knorau	cv	9	1	3	0.998834498834499	0.998834498834499	0.56	FALSE	similar
PD	PGD_s	knorau	cv	9	1	4	0.998834498834499	0.997944363328979	0.31	FALSE	similar
PD	PGD_s	knorau	cv	9	2	3	0.998463075386152	0.998834498834499	0.33	FALSE	similar
PD	PGD_s	knorau	cv	9	2	4	0.998463075386152	0.997944363328979	0.71	FALSE	similar
PD	PGD_s	knorau	cv	9	3	4	0.998834498834499	0.997944363328979	0.19	FALSE	similar
PD	PGD_s	knn	test	8	1	2	0.933413793103448	0.922896551724138	0.92	FALSE	similar
PD	PGD_s	knn	test	8	1	3	0.933413793103448	0.935448275862069	1	FALSE	similar
PD	PGD_s	knn	test	8	1	4	0.933413793103448	0.926724137931034	0.42	FALSE	similar
PD	PGD_s	knn	test	8	2	3	0.922896551724138	0.935448275862069	0.92	FALSE	similar
PD	PGD_s	knn	test	8	2	4	0.922896551724138	0.926724137931034	0.79	FALSE	similar
PD	PGD_s	knn	test	8	3	4	0.935448275862069	0.926724137931034	0.78	FALSE	similar
PD	PGD_s	knn	cv	8	1	2	0.928693101770025	0.930537411306642	0.45	FALSE	similar
PD	PGD_s	knn	cv	8	1	3	0.928693101770025	0.9303773149927	0.11	FALSE	similar
PD	PGD_s	knn	cv	8	1	4	0.928693101770025	0.937242244934553	0.55	FALSE	similar
PD	PGD_s	knn	cv	8	2	3	0.930537411306642	0.9303773149927	0.01	TRUE	different
PD	PGD_s	knn	cv	8	2	4	0.930537411306642	0.937242244934553	0.17	FALSE	similar
PD	PGD_s	knn	cv	8	3	4	0.9303773149927	0.937242244934553	0.37	FALSE	similar
PD	PGD_s	rf	test	8	1	2	0.946	0.952620689655172	0.76	FALSE	similar
PD	PGD_s	rf	test	8	1	3	0.946	0.959931034482759	0.57	FALSE	similar
PD	PGD_s	rf	test	8	1	4	0.946	0.942103448275862	0.64	FALSE	similar
PD	PGD_s	rf	test	8	2	3	0.952620689655172	0.959931034482759	0.84	FALSE	similar
PD	PGD_s	rf	test	8	2	4	0.952620689655172	0.942103448275862	0.61	FALSE	similar
PD	PGD_s	rf	test	8	3	4	0.959931034482759	0.942103448275862	0.15	FALSE	similar
PD	PGD_s	rf	cv	8	1	2	0.942717538871385	0.950171623248546	0.78	FALSE	similar
PD	PGD_s	rf	cv	8	1	3	0.942717538871385	0.947315505007813	0.64	FALSE	similar
PD	PGD_s	rf	cv	8	1	4	0.942717538871385	0.963811829196445	0.06	FALSE	similar
PD	PGD_s	rf	cv	8	2	3	0.950171623248546	0.947315505007813	0.24	FALSE	similar
PD	PGD_s	rf	cv	8	2	4	0.950171623248546	0.963811829196445	0.19	FALSE	similar
PD	PGD_s	rf	cv	8	3	4	0.947315505007813	0.963811829196445	0.13	FALSE	similar
PD	PGD_s	svm	test	8	1	2	0.949655172413793	0.94648275862069	0.89	FALSE	similar
PD	PGD_s	svm	test	8	1	3	0.949655172413793	0.956034482758621	0.93	FALSE	similar
PD	PGD_s	svm	test	8	1	4	0.949655172413793	0.931965517241379	0.15	FALSE	similar
PD	PGD_s	svm	test	8	2	3	0.94648275862069	0.956034482758621	0.43	FALSE	similar
PD	PGD_s	svm	test	8	2	4	0.94648275862069	0.931965517241379	0.27	FALSE	similar
PD	PGD_s	svm	test	8	3	4	0.956034482758621	0.931965517241379	0.03	TRUE	different
PD	PGD_s	svm	cv	8	1	2	0.940713133020825	0.947219447219447	0.16	FALSE	similar
PD	PGD_s	svm	cv	8	1	3	0.940713133020825	0.939919055303671	1	FALSE	similar
PD	PGD_s	svm	cv	8	1	4	0.940713133020825	0.955871052024898	0.12	FALSE	similar
PD	PGD_s	svm	cv	8	2	3	0.947219447219447	0.939919055303671	0.3	FALSE	similar
PD	PGD_s	svm	cv	8	2	4	0.947219447219447	0.955871052024898	0.58	FALSE	similar
PD	PGD_s	svm	cv	8	3	4	0.939919055303671	0.955871052024898	0.32	FALSE	similar
PD	PGD_s	mlp	test	8	1	2	0.936137931034483	0.949965517241379	0.62	FALSE	similar
PD	PGD_s	mlp	test	8	1	3	0.936137931034483	0.962310344827586	0.29	FALSE	similar
PD	PGD_s	mlp	test	8	1	4	0.936137931034483	0.934931034482759	0.39	FALSE	similar
PD	PGD_s	mlp	test	8	2	3	0.949965517241379	0.962310344827586	0.68	FALSE	similar
PD	PGD_s	mlp	test	8	2	4	0.949965517241379	0.934931034482759	0.36	FALSE	similar
PD	PGD_s	mlp	test	8	3	4	0.962310344827586	0.934931034482759	0.16	FALSE	similar
PD	PGD_s	mlp	cv	8	1	2	0.945592868669792	0.953239068623684	0.36	FALSE	similar
PD	PGD_s	mlp	cv	8	1	3	0.945592868669792	0.947168216398986	0.97	FALSE	similar
PD	PGD_s	mlp	cv	8	1	4	0.945592868669792	0.956511437280668	0.47	FALSE	similar
PD	PGD_s	mlp	cv	8	2	3	0.953239068623684	0.947168216398986	0.2	FALSE	similar
PD	PGD_s	mlp	cv	8	2	4	0.953239068623684	0.956511437280668	0.96	FALSE	similar
PD	PGD_s	mlp	cv	8	3	4	0.947168216398986	0.956511437280668	0.27	FALSE	similar
PD	PGD_s	xgboost	test	8	1	2	0.932827586206897	0.947068965517241	0.43	FALSE	similar
PD	PGD_s	xgboost	test	8	1	3	0.932827586206897	0.958	0.34	FALSE	similar
PD	PGD_s	xgboost	test	8	1	4	0.932827586206897	0.940689655172414	0.87	FALSE	similar
PD	PGD_s	xgboost	test	8	2	3	0.947068965517241	0.958	0.8	FALSE	similar
PD	PGD_s	xgboost	test	8	2	4	0.947068965517241	0.940689655172414	0.32	FALSE	similar
PD	PGD_s	xgboost	test	8	3	4	0.958	0.940689655172414	0.28	FALSE	similar
PD	PGD_s	xgboost	cv	8	1	2	0.938298880606573	0.950190834806219	0.51	FALSE	similar
PD	PGD_s	xgboost	cv	8	1	3	0.938298880606573	0.939880632188325	0.95	FALSE	similar
PD	PGD_s	xgboost	cv	8	1	4	0.938298880606573	0.955409974640744	0.15	FALSE	similar
PD	PGD_s	xgboost	cv	8	2	3	0.950190834806219	0.939880632188325	0.21	FALSE	similar
PD	PGD_s	xgboost	cv	8	2	4	0.950190834806219	0.955409974640744	0.75	FALSE	similar
PD	PGD_s	xgboost	cv	8	3	4	0.939880632188325	0.955409974640744	0.15	FALSE	similar
PD	PGD_s	desc	test	8	1	2	0.948448275862069	0.956206896551724	0.62	FALSE	similar
PD	PGD_s	desc	test	8	1	3	0.948448275862069	0.963275862068966	0.55	FALSE	similar
PD	PGD_s	desc	test	8	1	4	0.948448275862069	0.939862068965517	0.33	FALSE	similar
PD	PGD_s	desc	test	8	2	3	0.956206896551724	0.963275862068966	0.85	FALSE	similar
PD	PGD_s	desc	test	8	2	4	0.956206896551724	0.939862068965517	0.44	FALSE	similar
PD	PGD_s	desc	test	8	3	4	0.963275862068966	0.939862068965517	0.1	FALSE	similar
PD	PGD_s	desc	cv	8	1	2	1	1	1	FALSE	similar
PD	PGD_s	desc	cv	8	1	3	1	1	1	FALSE	similar
PD	PGD_s	desc	cv	8	1	4	1	1	1	FALSE	similar
PD	PGD_s	desc	cv	8	2	3	1	1	1	FALSE	similar
PD	PGD_s	desc	cv	8	2	4	1	1	1	FALSE	similar
PD	PGD_s	desc	cv	8	3	4	1	1	1	FALSE	similar
PD	PGD_s	desp	test	8	1	2	0.956241379310345	0.952275862068966	0.75	FALSE	similar
PD	PGD_s	desp	test	8	1	3	0.956241379310345	0.965862068965517	0.81	FALSE	similar
PD	PGD_s	desp	test	8	1	4	0.956241379310345	0.942275862068966	0.15	FALSE	similar
PD	PGD_s	desp	test	8	2	3	0.952275862068966	0.965862068965517	0.59	FALSE	similar
PD	PGD_s	desp	test	8	2	4	0.952275862068966	0.942275862068966	0.46	FALSE	similar
PD	PGD_s	desp	test	8	3	4	0.965862068965517	0.942275862068966	0.05	FALSE	similar
PD	PGD_s	desp	cv	8	1	2	0.997643382258767	0.998200517431287	0.38	FALSE	similar
PD	PGD_s	desp	cv	8	1	3	0.997643382258767	0.998437459975921	0.44	FALSE	similar
PD	PGD_s	desp	cv	8	1	4	0.997643382258767	0.997694613079228	0.77	FALSE	similar
PD	PGD_s	desp	cv	8	2	3	0.998200517431287	0.998437459975921	0.39	FALSE	similar
PD	PGD_s	desp	cv	8	2	4	0.998200517431287	0.997694613079228	0.76	FALSE	similar
PD	PGD_s	desp	cv	8	3	4	0.998437459975921	0.997694613079228	0.3	FALSE	similar
PD	PGD_s	knorae	test	8	1	2	0.949689655172414	0.955724137931035	0.64	FALSE	similar
PD	PGD_s	knorae	test	8	1	3	0.949689655172414	0.964758620689655	0.52	FALSE	similar
PD	PGD_s	knorae	test	8	1	4	0.949689655172414	0.942827586206897	0.31	FALSE	similar
PD	PGD_s	knorae	test	8	2	3	0.955724137931035	0.964758620689655	0.55	FALSE	similar
PD	PGD_s	knorae	test	8	2	4	0.955724137931035	0.942827586206897	0.57	FALSE	similar
PD	PGD_s	knorae	test	8	3	4	0.964758620689655	0.942827586206897	0.13	FALSE	similar
PD	PGD_s	knorae	cv	8	1	2	0.999506903353057	0.999410845564692	0.39	FALSE	similar
PD	PGD_s	knorae	cv	8	1	3	0.999506903353057	0.999602961141423	0.45	FALSE	similar
PD	PGD_s	knorae	cv	8	1	4	0.999506903353057	0.999628576551653	0.73	FALSE	similar
PD	PGD_s	knorae	cv	8	2	3	0.999410845564692	0.999602961141423	0.08	FALSE	similar
PD	PGD_s	knorae	cv	8	2	4	0.999410845564692	0.999628576551653	0.21	FALSE	similar
PD	PGD_s	knorae	cv	8	3	4	0.999602961141423	0.999628576551653	0.95	FALSE	similar
PD	PGD_s	knorau	test	8	1	2	0.947620689655172	0.958862068965517	0.5	FALSE	similar
PD	PGD_s	knorau	test	8	1	3	0.947620689655172	0.96448275862069	0.47	FALSE	similar
PD	PGD_s	knorau	test	8	1	4	0.947620689655172	0.93848275862069	0.22	FALSE	similar
PD	PGD_s	knorau	test	8	2	3	0.958862068965517	0.96448275862069	0.66	FALSE	similar
PD	PGD_s	knorau	test	8	2	4	0.958862068965517	0.93848275862069	0.3	FALSE	similar
PD	PGD_s	knorau	test	8	3	4	0.96448275862069	0.93848275862069	0.04	TRUE	different
PD	PGD_s	knorau	cv	8	1	2	0.998616767847537	0.997816286277825	0.67	FALSE	similar
PD	PGD_s	knorau	cv	8	1	3	0.998616767847537	0.998872921949845	0.81	FALSE	similar
PD	PGD_s	knorau	cv	8	1	4	0.998616767847537	0.99766259381644	0.45	FALSE	similar
PD	PGD_s	knorau	cv	8	2	3	0.997816286277825	0.998872921949845	0.57	FALSE	similar
PD	PGD_s	knorau	cv	8	2	4	0.997816286277825	0.99766259381644	0.95	FALSE	similar
PD	PGD_s	knorau	cv	8	3	4	0.998872921949845	0.99766259381644	0.27	FALSE	similar
PD	PGD_s	knn	test	6	1	2	0.905310344827586	0.915896551724138	0.87	FALSE	similar
PD	PGD_s	knn	test	6	1	3	0.905310344827586	0.934724137931034	0.31	FALSE	similar
PD	PGD_s	knn	test	6	1	4	0.905310344827586	0.914862068965517	0.09	FALSE	similar
PD	PGD_s	knn	test	6	2	3	0.915896551724138	0.934724137931034	0.52	FALSE	similar
PD	PGD_s	knn	test	6	2	4	0.915896551724138	0.914862068965517	0.16	FALSE	similar
PD	PGD_s	knn	test	6	3	4	0.934724137931034	0.914862068965517	0.46	FALSE	similar
PD	PGD_s	knn	cv	6	1	2	0.929314275468122	0.916986859294552	0.35	FALSE	similar
PD	PGD_s	knn	cv	6	1	3	0.929314275468122	0.924902021055867	0.13	FALSE	similar
PD	PGD_s	knn	cv	6	1	4	0.929314275468122	0.915846973539281	0.65	FALSE	similar
PD	PGD_s	knn	cv	6	2	3	0.916986859294552	0.924902021055867	0.01	TRUE	different
PD	PGD_s	knn	cv	6	2	4	0.916986859294552	0.915846973539281	0.06	FALSE	similar
PD	PGD_s	knn	cv	6	3	4	0.924902021055867	0.915846973539281	0.54	FALSE	similar
PD	PGD_s	rf	test	6	1	2	0.935758620689655	0.942310344827586	0.71	FALSE	similar
PD	PGD_s	rf	test	6	1	3	0.935758620689655	0.95748275862069	0.22	FALSE	similar
PD	PGD_s	rf	test	6	1	4	0.935758620689655	0.944379310344828	0.29	FALSE	similar
PD	PGD_s	rf	test	6	2	3	0.942310344827586	0.95748275862069	0.58	FALSE	similar
PD	PGD_s	rf	test	6	2	4	0.942310344827586	0.944379310344828	0.78	FALSE	similar
PD	PGD_s	rf	test	6	3	4	0.95748275862069	0.944379310344828	0.28	FALSE	similar
PD	PGD_s	rf	cv	6	1	2	0.936813186813187	0.928398524552371	0.65	FALSE	similar
PD	PGD_s	rf	cv	6	1	3	0.936813186813187	0.943140193140193	0.44	FALSE	similar
PD	PGD_s	rf	cv	6	1	4	0.936813186813187	0.946041138348831	0.34	FALSE	similar
PD	PGD_s	rf	cv	6	2	3	0.928398524552371	0.943140193140193	0.07	FALSE	similar
PD	PGD_s	rf	cv	6	2	4	0.928398524552371	0.946041138348831	0.04	TRUE	different
PD	PGD_s	rf	cv	6	3	4	0.943140193140193	0.946041138348831	1	FALSE	similar
PD	PGD_s	svm	test	6	1	2	0.936103448275862	0.937	0.91	FALSE	similar
PD	PGD_s	svm	test	6	1	3	0.936103448275862	0.955034482758621	0.6	FALSE	similar
PD	PGD_s	svm	test	6	1	4	0.936103448275862	0.920413793103448	0.06	FALSE	similar
PD	PGD_s	svm	test	6	2	3	0.937	0.955034482758621	0.44	FALSE	similar
PD	PGD_s	svm	test	6	2	4	0.937	0.920413793103448	0.18	FALSE	similar
PD	PGD_s	svm	test	6	3	4	0.955034482758621	0.920413793103448	0.04	TRUE	different
PD	PGD_s	svm	cv	6	1	2	0.937171802556418	0.932048720510259	0.26	FALSE	similar
PD	PGD_s	svm	cv	6	1	3	0.937171802556418	0.936262455493225	0.93	FALSE	similar
PD	PGD_s	svm	cv	6	1	4	0.937171802556418	0.933880222341761	0.86	FALSE	similar
PD	PGD_s	svm	cv	6	2	3	0.932048720510259	0.936262455493225	0.13	FALSE	similar
PD	PGD_s	svm	cv	6	2	4	0.932048720510259	0.933880222341761	0.07	FALSE	similar
PD	PGD_s	svm	cv	6	3	4	0.936262455493225	0.933880222341761	0.53	FALSE	similar
PD	PGD_s	mlp	test	6	1	2	0.926137931034483	0.944689655172414	0.6	FALSE	similar
PD	PGD_s	mlp	test	6	1	3	0.926137931034483	0.956172413793103	0.3	FALSE	similar
PD	PGD_s	mlp	test	6	1	4	0.926137931034483	0.922862068965517	0.17	FALSE	similar
PD	PGD_s	mlp	test	6	2	3	0.944689655172414	0.956172413793103	0.61	FALSE	similar
PD	PGD_s	mlp	test	6	2	4	0.944689655172414	0.922862068965517	0.21	FALSE	similar
PD	PGD_s	mlp	test	6	3	4	0.956172413793103	0.922862068965517	0.06	FALSE	similar
PD	PGD_s	mlp	cv	6	1	2	0.941853018776096	0.940085555470171	0.77	FALSE	similar
PD	PGD_s	mlp	cv	6	1	3	0.941853018776096	0.947654909193371	0.72	FALSE	similar
PD	PGD_s	mlp	cv	6	1	4	0.941853018776096	0.935839801224417	0.9	FALSE	similar
PD	PGD_s	mlp	cv	6	2	3	0.940085555470171	0.947654909193371	0.27	FALSE	similar
PD	PGD_s	mlp	cv	6	2	4	0.940085555470171	0.935839801224417	0.35	FALSE	similar
PD	PGD_s	mlp	cv	6	3	4	0.947654909193371	0.935839801224417	0.48	FALSE	similar
PD	PGD_s	xgboost	test	6	1	2	0.919034482758621	0.936413793103448	0.47	FALSE	similar
PD	PGD_s	xgboost	test	6	1	3	0.919034482758621	0.953	0.19	FALSE	similar
PD	PGD_s	xgboost	test	6	1	4	0.919034482758621	0.939413793103448	0.14	FALSE	similar
PD	PGD_s	xgboost	test	6	2	3	0.936413793103448	0.953	0.48	FALSE	similar
PD	PGD_s	xgboost	test	6	2	4	0.936413793103448	0.939413793103448	0.88	FALSE	similar
PD	PGD_s	xgboost	test	6	3	4	0.953	0.939413793103448	0.22	FALSE	similar
PD	PGD_s	xgboost	cv	6	1	2	0.933259048643664	0.925523194753964	0.47	FALSE	similar
PD	PGD_s	xgboost	cv	6	1	3	0.933259048643664	0.941443172212403	0.71	FALSE	similar
PD	PGD_s	xgboost	cv	6	1	4	0.933259048643664	0.937447168216399	0.9	FALSE	similar
PD	PGD_s	xgboost	cv	6	2	3	0.925523194753964	0.941443172212403	0.1	FALSE	similar
PD	PGD_s	xgboost	cv	6	2	4	0.925523194753964	0.937447168216399	0.26	FALSE	similar
PD	PGD_s	xgboost	cv	6	3	4	0.941443172212403	0.937447168216399	0.74	FALSE	similar
PD	PGD_s	desc	test	6	1	2	0.930379310344828	0.940206896551724	0.44	FALSE	similar
PD	PGD_s	desc	test	6	1	3	0.930379310344828	0.954827586206897	0.25	FALSE	similar
PD	PGD_s	desc	test	6	1	4	0.930379310344828	0.938793103448276	0.2	FALSE	similar
PD	PGD_s	desc	test	6	2	3	0.940206896551724	0.954827586206897	0.51	FALSE	similar
PD	PGD_s	desc	test	6	2	4	0.940206896551724	0.938793103448276	0.46	FALSE	similar
PD	PGD_s	desc	test	6	3	4	0.954827586206897	0.938793103448276	0.25	FALSE	similar
PD	PGD_s	desc	cv	6	1	2	1	1	1	FALSE	similar
PD	PGD_s	desc	cv	6	1	3	1	1	1	FALSE	similar
PD	PGD_s	desc	cv	6	1	4	1	1	1	FALSE	similar
PD	PGD_s	desc	cv	6	2	3	1	1	1	FALSE	similar
PD	PGD_s	desc	cv	6	2	4	1	1	1	FALSE	similar
PD	PGD_s	desc	cv	6	3	4	1	1	1	FALSE	similar
PD	PGD_s	desp	test	6	1	2	0.935689655172414	0.946655172413793	0.41	FALSE	similar
PD	PGD_s	desp	test	6	1	3	0.935689655172414	0.960862068965517	0.26	FALSE	similar
PD	PGD_s	desp	test	6	1	4	0.935689655172414	0.939172413793103	0.19	FALSE	similar
PD	PGD_s	desp	test	6	2	3	0.946655172413793	0.960862068965517	0.51	FALSE	similar
PD	PGD_s	desp	test	6	2	4	0.946655172413793	0.939172413793103	0.38	FALSE	similar
PD	PGD_s	desp	test	6	3	4	0.960862068965517	0.939172413793103	0.07	FALSE	similar
PD	PGD_s	desp	cv	6	1	2	0.996516304208612	0.995562130177515	0.49	FALSE	similar
PD	PGD_s	desp	cv	6	1	3	0.996516304208612	0.998251748251748	0.22	FALSE	similar
PD	PGD_s	desp	cv	6	1	4	0.996516304208612	0.996208919285842	0.98	FALSE	similar
PD	PGD_s	desp	cv	6	2	3	0.995562130177515	0.998251748251748	0.08	FALSE	similar
PD	PGD_s	desp	cv	6	2	4	0.995562130177515	0.996208919285842	0.36	FALSE	similar
PD	PGD_s	desp	cv	6	3	4	0.998251748251748	0.996208919285842	0.14	FALSE	similar
PD	PGD_s	knorae	test	6	1	2	0.932896551724138	0.945034482758621	0.39	FALSE	similar
PD	PGD_s	knorae	test	6	1	3	0.932896551724138	0.961103448275862	0.19	FALSE	similar
PD	PGD_s	knorae	test	6	1	4	0.932896551724138	0.944068965517241	0.2	FALSE	similar
PD	PGD_s	knorae	test	6	2	3	0.945034482758621	0.961103448275862	0.51	FALSE	similar
PD	PGD_s	knorae	test	6	2	4	0.945034482758621	0.944068965517241	0.56	FALSE	similar
PD	PGD_s	knorae	test	6	3	4	0.961103448275862	0.944068965517241	0.26	FALSE	similar
PD	PGD_s	knorae	cv	6	1	2	0.999218729987961	0.998373421450345	0.1	FALSE	similar
PD	PGD_s	knorae	cv	6	1	3	0.999218729987961	0.999654191961884	0.34	FALSE	similar
PD	PGD_s	knorae	cv	6	1	4	0.999218729987961	0.998866518097287	0.76	FALSE	similar
PD	PGD_s	knorae	cv	6	2	3	0.998373421450345	0.999654191961884	0.04	TRUE	different
PD	PGD_s	knorae	cv	6	2	4	0.998373421450345	0.998866518097287	0.2	FALSE	similar
PD	PGD_s	knorae	cv	6	3	4	0.999654191961884	0.998866518097287	0.13	FALSE	similar
PD	PGD_s	knorau	test	6	1	2	0.937655172413793	0.946310344827586	0.39	FALSE	similar
PD	PGD_s	knorau	test	6	1	3	0.937655172413793	0.956620689655172	0.4	FALSE	similar
PD	PGD_s	knorau	test	6	1	4	0.937655172413793	0.942931034482759	0.34	FALSE	similar
PD	PGD_s	knorau	test	6	2	3	0.946310344827586	0.956620689655172	0.78	FALSE	similar
PD	PGD_s	knorau	test	6	2	4	0.946310344827586	0.942931034482759	0.61	FALSE	similar
PD	PGD_s	knorau	test	6	3	4	0.956620689655172	0.942931034482759	0.27	FALSE	similar
PD	PGD_s	knorau	cv	6	1	2	0.997009400855555	0.993807474576705	0.14	FALSE	similar
PD	PGD_s	knorau	cv	6	1	3	0.997009400855555	0.998110863495479	0.37	FALSE	similar
PD	PGD_s	knorau	cv	6	1	4	0.997009400855555	0.995760649606803	0.88	FALSE	similar
PD	PGD_s	knorau	cv	6	2	3	0.993807474576705	0.998110863495479	0.03	TRUE	different
PD	PGD_s	knorau	cv	6	2	4	0.993807474576705	0.995760649606803	0.4	FALSE	similar
PD	PGD_s	knorau	cv	6	3	4	0.998110863495479	0.995760649606803	0.31	FALSE	similar
PD	PGD_s	knn	test	5	2	3	0.911379310344828	0.928551724137931	0.5	FALSE	similar
PD	PGD_s	knn	test	5	2	4	0.911379310344828	0.880344827586207	0.45	FALSE	similar
PD	PGD_s	knn	test	5	3	4	0.928551724137931	0.880344827586207	0.15	FALSE	similar
PD	PGD_s	knn	cv	5	2	3	0.907931811777966	0.900439304285458	0.03	TRUE	different
PD	PGD_s	knn	cv	5	2	4	0.907931811777966	0.91604549296857	0.68	FALSE	similar
PD	PGD_s	knn	cv	5	3	4	0.900439304285458	0.91604549296857	0.06	FALSE	similar
PD	PGD_s	rf	test	5	2	3	0.940827586206897	0.948103448275862	0.98	FALSE	similar
PD	PGD_s	rf	test	5	2	4	0.940827586206897	0.914310344827586	0.51	FALSE	similar
PD	PGD_s	rf	test	5	3	4	0.948103448275862	0.914310344827586	0.34	FALSE	similar
PD	PGD_s	rf	cv	5	2	3	0.921802556417941	0.937120571735956	0.06	FALSE	similar
PD	PGD_s	rf	cv	5	2	4	0.921802556417941	0.932887625195318	0.3	FALSE	similar
PD	PGD_s	rf	cv	5	3	4	0.937120571735956	0.932887625195318	0.07	FALSE	similar
PD	PGD_s	svm	test	5	2	3	0.931379310344828	0.950172413793103	0.37	FALSE	similar
PD	PGD_s	svm	test	5	2	4	0.931379310344828	0.906862068965517	0.54	FALSE	similar
PD	PGD_s	svm	test	5	3	4	0.950172413793103	0.906862068965517	0.04	TRUE	different
PD	PGD_s	svm	cv	5	2	3	0.923627654396885	0.913996260150106	0.37	FALSE	similar
PD	PGD_s	svm	cv	5	2	4	0.923627654396885	0.922462153231384	0.61	FALSE	similar
PD	PGD_s	svm	cv	5	3	4	0.913996260150106	0.922462153231384	0.7	FALSE	similar
PD	PGD_s	mlp	test	5	2	3	0.939172413793103	0.946793103448276	0.4	FALSE	similar
PD	PGD_s	mlp	test	5	2	4	0.939172413793103	0.912758620689655	0.41	FALSE	similar
PD	PGD_s	mlp	test	5	3	4	0.946793103448276	0.912758620689655	0.12	FALSE	similar
PD	PGD_s	mlp	cv	5	2	3	0.930479776633623	0.930242834088988	0.37	FALSE	similar
PD	PGD_s	mlp	cv	5	2	4	0.930479776633623	0.931357104434028	1	FALSE	similar
PD	PGD_s	mlp	cv	5	3	4	0.930242834088988	0.931357104434028	0.4	FALSE	similar
PD	PGD_s	xgboost	test	5	2	3	0.935413793103448	0.943241379310345	0.9	FALSE	similar
PD	PGD_s	xgboost	test	5	2	4	0.935413793103448	0.912103448275862	0.43	FALSE	similar
PD	PGD_s	xgboost	test	5	3	4	0.943241379310345	0.912103448275862	0.27	FALSE	similar
PD	PGD_s	xgboost	cv	5	2	3	0.916186377724839	0.91983016983017	0.16	FALSE	similar
PD	PGD_s	xgboost	cv	5	2	4	0.916186377724839	0.926848792233408	0.51	FALSE	similar
PD	PGD_s	xgboost	cv	5	3	4	0.91983016983017	0.926848792233408	0.07	FALSE	similar
PD	PGD_s	desc	test	5	2	3	0.939724137931034	0.942	0.98	FALSE	similar
PD	PGD_s	desc	test	5	2	4	0.939724137931034	0.912275862068965	0.32	FALSE	similar
PD	PGD_s	desc	test	5	3	4	0.942	0.912275862068965	0.18	FALSE	similar
PD	PGD_s	desc	cv	5	2	3	1	1	1	FALSE	similar
PD	PGD_s	desc	cv	5	2	4	1	1	1	FALSE	similar
PD	PGD_s	desc	cv	5	3	4	1	1	1	FALSE	similar
PD	PGD_s	desp	test	5	2	3	0.942068965517241	0.953310344827586	0.84	FALSE	similar
PD	PGD_s	desp	test	5	2	4	0.942068965517241	0.921344827586207	0.61	FALSE	similar
PD	PGD_s	desp	test	5	3	4	0.953310344827586	0.921344827586207	0.16	FALSE	similar
PD	PGD_s	desp	cv	5	2	3	0.994358205896667	0.995939957478419	0.45	FALSE	similar
PD	PGD_s	desp	cv	5	2	4	0.994358205896667	0.993685801378109	0.9	FALSE	similar
PD	PGD_s	desp	cv	5	3	4	0.995939957478419	0.993685801378109	0.2	FALSE	similar
PD	PGD_s	knorae	test	5	2	3	0.941103448275862	0.947068965517241	0.91	FALSE	similar
PD	PGD_s	knorae	test	5	2	4	0.941103448275862	0.918413793103448	0.5	FALSE	similar
PD	PGD_s	knorae	test	5	3	4	0.947068965517241	0.918413793103448	0.28	FALSE	similar
PD	PGD_s	knorae	cv	5	2	3	0.99855272932196	0.999308383923769	0.39	FALSE	similar
PD	PGD_s	knorae	cv	5	2	4	0.99855272932196	0.998847306539614	0.89	FALSE	similar
PD	PGD_s	knorae	cv	5	3	4	0.999308383923769	0.998847306539614	0.42	FALSE	similar
PD	PGD_s	knorau	test	5	2	3	0.938206896551724	0.946620689655172	0.75	FALSE	similar
PD	PGD_s	knorau	test	5	2	4	0.938206896551724	0.921448275862069	0.77	FALSE	similar
PD	PGD_s	knorau	test	5	3	4	0.946620689655172	0.921448275862069	0.22	FALSE	similar
PD	PGD_s	knorau	cv	5	2	3	0.993903532365071	0.996061630677015	0.42	FALSE	similar
PD	PGD_s	knorau	cv	5	2	4	0.993903532365071	0.992885319808397	0.93	FALSE	similar
PD	PGD_s	knorau	cv	5	3	4	0.996061630677015	0.992885319808397	0.16	FALSE	similar
PD	PGD_s	knn	test	4	1	2	0.871206896551724	0.903379310344828	0.23	FALSE	similar
PD	PGD_s	knn	test	4	1	3	0.871206896551724	0.91748275862069	0.14	FALSE	similar
PD	PGD_s	knn	test	4	1	4	0.871206896551724	0.874172413793103	0.38	FALSE	similar
PD	PGD_s	knn	test	4	2	3	0.903379310344828	0.91748275862069	0.95	FALSE	similar
PD	PGD_s	knn	test	4	2	4	0.903379310344828	0.874172413793103	0.57	FALSE	similar
PD	PGD_s	knn	test	4	3	4	0.91748275862069	0.874172413793103	0.27	FALSE	similar
PD	PGD_s	knn	cv	4	1	2	0.879684418145957	0.896263992417839	0.27	FALSE	similar
PD	PGD_s	knn	cv	4	1	3	0.879684418145957	0.885415866185097	0.12	FALSE	similar
PD	PGD_s	knn	cv	4	1	4	0.879684418145957	0.912548989472066	0.05	FALSE	similar
PD	PGD_s	knn	cv	4	2	3	0.896263992417839	0.885415866185097	0.24	FALSE	similar
PD	PGD_s	knn	cv	4	2	4	0.896263992417839	0.912548989472066	0.51	FALSE	similar
PD	PGD_s	knn	cv	4	3	4	0.885415866185097	0.912548989472066	0.12	FALSE	similar
PD	PGD_s	rf	test	4	1	2	0.90848275862069	0.925	0.28	FALSE	similar
PD	PGD_s	rf	test	4	1	3	0.90848275862069	0.930862068965517	0.39	FALSE	similar
PD	PGD_s	rf	test	4	1	4	0.90848275862069	0.918620689655172	0.44	FALSE	similar
PD	PGD_s	rf	test	4	2	3	0.925	0.930862068965517	1	FALSE	similar
PD	PGD_s	rf	test	4	2	4	0.925	0.918620689655172	0.74	FALSE	similar
PD	PGD_s	rf	test	4	3	4	0.930862068965517	0.918620689655172	0.77	FALSE	similar
PD	PGD_s	rf	cv	4	1	2	0.908258408258408	0.898377263761879	0.73	FALSE	similar
PD	PGD_s	rf	cv	4	1	3	0.908258408258408	0.925817771971618	0.07	FALSE	similar
PD	PGD_s	rf	cv	4	1	4	0.908258408258408	0.93288122134276	0.1	FALSE	similar
PD	PGD_s	rf	cv	4	2	3	0.898377263761879	0.925817771971618	0.04	TRUE	different
PD	PGD_s	rf	cv	4	2	4	0.898377263761879	0.93288122134276	0.02	TRUE	different
PD	PGD_s	rf	cv	4	3	4	0.925817771971618	0.93288122134276	0.15	FALSE	similar
PD	PGD_s	svm	test	4	1	2	0.908896551724138	0.921896551724138	0.25	FALSE	similar
PD	PGD_s	svm	test	4	1	3	0.908896551724138	0.936310344827586	0.21	FALSE	similar
PD	PGD_s	svm	test	4	1	4	0.908896551724138	0.904206896551724	0.07	FALSE	similar
PD	PGD_s	svm	test	4	2	3	0.921896551724138	0.936310344827586	0.5	FALSE	similar
PD	PGD_s	svm	test	4	2	4	0.921896551724138	0.904206896551724	0.63	FALSE	similar
PD	PGD_s	svm	test	4	3	4	0.936310344827586	0.904206896551724	0.13	FALSE	similar
PD	PGD_s	svm	cv	4	1	2	0.906657445118984	0.898332436793975	0.37	FALSE	similar
PD	PGD_s	svm	cv	4	1	3	0.906657445118984	0.897096493250339	0.24	FALSE	similar
PD	PGD_s	svm	cv	4	1	4	0.906657445118984	0.915200184430954	0.12	FALSE	similar
PD	PGD_s	svm	cv	4	2	3	0.898332436793975	0.897096493250339	0.56	FALSE	similar
PD	PGD_s	svm	cv	4	2	4	0.898332436793975	0.915200184430954	0.47	FALSE	similar
PD	PGD_s	svm	cv	4	3	4	0.897096493250339	0.915200184430954	0.44	FALSE	similar
PD	PGD_s	mlp	test	4	1	2	0.914689655172414	0.932620689655172	0.26	FALSE	similar
PD	PGD_s	mlp	test	4	1	3	0.914689655172414	0.933068965517241	0.66	FALSE	similar
PD	PGD_s	mlp	test	4	1	4	0.914689655172414	0.909172413793103	0.15	FALSE	similar
PD	PGD_s	mlp	test	4	2	3	0.932620689655172	0.933068965517241	0.55	FALSE	similar
PD	PGD_s	mlp	test	4	2	4	0.932620689655172	0.909172413793103	0.58	FALSE	similar
PD	PGD_s	mlp	test	4	3	4	0.933068965517241	0.909172413793103	0.23	FALSE	similar
PD	PGD_s	mlp	cv	4	1	2	0.914835164835165	0.910346064192218	0.41	FALSE	similar
PD	PGD_s	mlp	cv	4	1	3	0.914835164835165	0.915917415917416	0.25	FALSE	similar
PD	PGD_s	mlp	cv	4	1	4	0.914835164835165	0.926746330592484	0.15	FALSE	similar
PD	PGD_s	mlp	cv	4	2	3	0.910346064192218	0.915917415917416	0.21	FALSE	similar
PD	PGD_s	mlp	cv	4	2	4	0.910346064192218	0.926746330592484	0.31	FALSE	similar
PD	PGD_s	mlp	cv	4	3	4	0.915917415917416	0.926746330592484	0.39	FALSE	similar
PD	PGD_s	xgboost	test	4	1	2	0.900206896551724	0.932689655172414	0.35	FALSE	similar
PD	PGD_s	xgboost	test	4	1	3	0.900206896551724	0.920827586206897	0.39	FALSE	similar
PD	PGD_s	xgboost	test	4	1	4	0.900206896551724	0.908275862068965	0.2	FALSE	similar
PD	PGD_s	xgboost	test	4	2	3	0.932689655172414	0.920827586206897	0.79	FALSE	similar
PD	PGD_s	xgboost	test	4	2	4	0.932689655172414	0.908275862068965	0.31	FALSE	similar
PD	PGD_s	xgboost	test	4	3	4	0.920827586206897	0.908275862068965	0.48	FALSE	similar
PD	PGD_s	xgboost	cv	4	1	2	0.904665846973539	0.914386895156126	0.8	FALSE	similar
PD	PGD_s	xgboost	cv	4	1	3	0.904665846973539	0.914924818770973	0.22	FALSE	similar
PD	PGD_s	xgboost	cv	4	1	4	0.904665846973539	0.925254232946541	0.14	FALSE	similar
PD	PGD_s	xgboost	cv	4	2	3	0.914386895156126	0.914924818770973	0.15	FALSE	similar
PD	PGD_s	xgboost	cv	4	2	4	0.914386895156126	0.925254232946541	0.55	FALSE	similar
PD	PGD_s	xgboost	cv	4	3	4	0.914924818770973	0.925254232946541	0.32	FALSE	similar
PD	PGD_s	desc	test	4	1	2	0.902310344827586	0.932	0.2	FALSE	similar
PD	PGD_s	desc	test	4	1	3	0.902310344827586	0.928586206896552	0.33	FALSE	similar
PD	PGD_s	desc	test	4	1	4	0.902310344827586	0.914241379310345	0.13	FALSE	similar
PD	PGD_s	desc	test	4	2	3	0.932	0.928586206896552	0.62	FALSE	similar
PD	PGD_s	desc	test	4	2	4	0.932	0.914241379310345	0.46	FALSE	similar
PD	PGD_s	desc	test	4	3	4	0.928586206896552	0.914241379310345	0.35	FALSE	similar
PD	PGD_s	desc	cv	4	1	2	1	0.999948769179538	0.48	FALSE	similar
PD	PGD_s	desc	cv	4	1	3	1	1	1	FALSE	similar
PD	PGD_s	desc	cv	4	1	4	1	1	1	FALSE	similar
PD	PGD_s	desc	cv	4	2	3	0.999948769179538	1	0.48	FALSE	similar
PD	PGD_s	desc	cv	4	2	4	0.999948769179538	1	0.57	FALSE	similar
PD	PGD_s	desc	cv	4	3	4	1	1	1	FALSE	similar
PD	PGD_s	desp	test	4	1	2	0.908793103448276	0.936310344827586	0.16	FALSE	similar
PD	PGD_s	desp	test	4	1	3	0.908793103448276	0.931931034482759	0.2	FALSE	similar
PD	PGD_s	desp	test	4	1	4	0.908793103448276	0.914655172413793	0.11	FALSE	similar
PD	PGD_s	desp	test	4	2	3	0.936310344827586	0.931931034482759	0.77	FALSE	similar
PD	PGD_s	desp	test	4	2	4	0.936310344827586	0.914655172413793	0.6	FALSE	similar
PD	PGD_s	desp	test	4	3	4	0.931931034482759	0.914655172413793	0.31	FALSE	similar
PD	PGD_s	desp	cv	4	1	2	0.991636568559645	0.989484874100259	0.31	FALSE	similar
PD	PGD_s	desp	cv	4	1	3	0.991636568559645	0.993211916288839	0.65	FALSE	similar
PD	PGD_s	desp	cv	4	1	4	0.991636568559645	0.993884320807398	0.49	FALSE	similar
PD	PGD_s	desp	cv	4	2	3	0.989484874100259	0.993211916288839	0.1	FALSE	similar
PD	PGD_s	desp	cv	4	2	4	0.989484874100259	0.993884320807398	0.19	FALSE	similar
PD	PGD_s	desp	cv	4	3	4	0.993211916288839	0.993884320807398	0.49	FALSE	similar
PD	PGD_s	knorae	test	4	1	2	0.901379310344828	0.933206896551724	0.21	FALSE	similar
PD	PGD_s	knorae	test	4	1	3	0.901379310344828	0.931103448275862	0.18	FALSE	similar
PD	PGD_s	knorae	test	4	1	4	0.901379310344828	0.917448275862069	0.16	FALSE	similar
PD	PGD_s	knorae	test	4	2	3	0.933206896551724	0.931103448275862	0.81	FALSE	similar
PD	PGD_s	knorae	test	4	2	4	0.933206896551724	0.917448275862069	0.78	FALSE	similar
PD	PGD_s	knorae	test	4	3	4	0.931103448275862	0.917448275862069	0.46	FALSE	similar
PD	PGD_s	knorae	cv	4	1	2	0.997604959143421	0.998091651937806	0.59	FALSE	similar
PD	PGD_s	knorae	cv	4	1	3	0.997604959143421	0.999244345398192	0.13	FALSE	similar
PD	PGD_s	knorae	cv	4	1	4	0.997604959143421	0.998936960475422	0.11	FALSE	similar
PD	PGD_s	knorae	cv	4	2	3	0.998091651937806	0.999244345398192	0.17	FALSE	similar
PD	PGD_s	knorae	cv	4	2	4	0.998091651937806	0.998936960475422	0.44	FALSE	similar
PD	PGD_s	knorae	cv	4	3	4	0.999244345398192	0.998936960475422	0.83	FALSE	similar
PD	PGD_s	knorau	test	4	1	2	0.904034482758621	0.935241379310345	0.19	FALSE	similar
PD	PGD_s	knorau	test	4	1	3	0.904034482758621	0.933758620689655	0.2	FALSE	similar
PD	PGD_s	knorau	test	4	1	4	0.904034482758621	0.915206896551724	0.03	TRUE	different
PD	PGD_s	knorau	test	4	2	3	0.935241379310345	0.933758620689655	0.83	FALSE	similar
PD	PGD_s	knorau	test	4	2	4	0.935241379310345	0.915206896551724	0.38	FALSE	similar
PD	PGD_s	knorau	test	4	3	4	0.933758620689655	0.915206896551724	0.33	FALSE	similar
PD	PGD_s	knorau	cv	4	1	2	0.990515894362048	0.986372601757217	0.26	FALSE	similar
PD	PGD_s	knorau	cv	4	1	3	0.990515894362048	0.99468480237711	0.11	FALSE	similar
PD	PGD_s	knorau	cv	4	1	4	0.990515894362048	0.992571531033069	0.8	FALSE	similar
PD	PGD_s	knorau	cv	4	2	3	0.986372601757217	0.99468480237711	0	TRUE	different
PD	PGD_s	knorau	cv	4	2	4	0.986372601757217	0.992571531033069	0.13	FALSE	similar
PD	PGD_s	knorau	cv	4	3	4	0.99468480237711	0.992571531033069	0.35	FALSE	similar
PD	PGD_s	knn	test	3	1	2	0.857551724137931	0.891620689655172	0.21	FALSE	similar
PD	PGD_s	knn	test	3	1	3	0.857551724137931	0.891896551724138	0.54	FALSE	similar
PD	PGD_s	knn	test	3	1	4	0.857551724137931	0.857689655172414	0.25	FALSE	similar
PD	PGD_s	knn	test	3	2	3	0.891620689655172	0.891896551724138	0.76	FALSE	similar
PD	PGD_s	knn	test	3	2	4	0.891620689655172	0.857689655172414	0.57	FALSE	similar
PD	PGD_s	knn	test	3	3	4	0.891896551724138	0.857689655172414	0.46	FALSE	similar
PD	PGD_s	knn	cv	3	1	2	0.877859320167012	0.873767258382643	0.21	FALSE	similar
PD	PGD_s	knn	cv	3	1	3	0.877859320167012	0.872390430082738	0.01	TRUE	different
PD	PGD_s	knn	cv	3	1	4	0.877859320167012	0.903000845308538	0.19	FALSE	similar
PD	PGD_s	knn	cv	3	2	3	0.873767258382643	0.872390430082738	0.23	FALSE	similar
PD	PGD_s	knn	cv	3	2	4	0.873767258382643	0.903000845308538	0.25	FALSE	similar
PD	PGD_s	knn	cv	3	3	4	0.872390430082738	0.903000845308538	0.02	TRUE	different
PD	PGD_s	rf	test	3	1	2	0.885379310344828	0.914	0.48	FALSE	similar
PD	PGD_s	rf	test	3	1	3	0.885379310344828	0.9	0.62	FALSE	similar
PD	PGD_s	rf	test	3	1	4	0.885379310344828	0.915172413793103	0.07	FALSE	similar
PD	PGD_s	rf	test	3	2	3	0.914	0.9	0.8	FALSE	similar
PD	PGD_s	rf	test	3	2	4	0.914	0.915172413793103	0.4	FALSE	similar
PD	PGD_s	rf	test	3	3	4	0.9	0.915172413793103	0.2	FALSE	similar
PD	PGD_s	rf	cv	3	1	2	0.873940162401701	0.887471502856118	0.8	FALSE	similar
PD	PGD_s	rf	cv	3	1	3	0.873940162401701	0.895322626091857	0.1	FALSE	similar
PD	PGD_s	rf	cv	3	1	4	0.873940162401701	0.926330080176234	0	TRUE	different
PD	PGD_s	rf	cv	3	2	3	0.887471502856118	0.895322626091857	0.08	FALSE	similar
PD	PGD_s	rf	cv	3	2	4	0.887471502856118	0.926330080176234	0.03	TRUE	different
PD	PGD_s	rf	cv	3	3	4	0.895322626091857	0.926330080176234	0.01	TRUE	different
PD	PGD_s	svm	test	3	1	2	0.875551724137931	0.902586206896552	0.08	FALSE	similar
PD	PGD_s	svm	test	3	1	3	0.875551724137931	0.903931034482759	0.54	FALSE	similar
PD	PGD_s	svm	test	3	1	4	0.875551724137931	0.895620689655172	0.07	FALSE	similar
PD	PGD_s	svm	test	3	2	3	0.902586206896552	0.903931034482759	0.24	FALSE	similar
PD	PGD_s	svm	test	3	2	4	0.902586206896552	0.895620689655172	1	FALSE	similar
PD	PGD_s	svm	test	3	3	4	0.903931034482759	0.895620689655172	0.15	FALSE	similar
PD	PGD_s	svm	cv	3	1	2	0.859480263326417	0.877801685493993	0	TRUE	different
PD	PGD_s	svm	cv	3	1	3	0.859480263326417	0.879716437408745	0.07	FALSE	similar
PD	PGD_s	svm	cv	3	1	4	0.859480263326417	0.90719536873383	0.01	TRUE	different
PD	PGD_s	svm	cv	3	2	3	0.877801685493993	0.879716437408745	0.11	FALSE	similar
PD	PGD_s	svm	cv	3	2	4	0.877801685493993	0.90719536873383	0.1	FALSE	similar
PD	PGD_s	svm	cv	3	3	4	0.879716437408745	0.90719536873383	0.14	FALSE	similar
PD	PGD_s	mlp	test	3	1	2	0.897448275862069	0.909241379310345	0.03	TRUE	different
PD	PGD_s	mlp	test	3	1	3	0.897448275862069	0.908068965517241	0.33	FALSE	similar
PD	PGD_s	mlp	test	3	1	4	0.897448275862069	0.904413793103448	0.07	FALSE	similar
PD	PGD_s	mlp	test	3	2	3	0.909241379310345	0.908068965517241	0.03	TRUE	different
PD	PGD_s	mlp	test	3	2	4	0.909241379310345	0.904413793103448	1	FALSE	similar
PD	PGD_s	mlp	test	3	3	4	0.908068965517241	0.904413793103448	0.1	FALSE	similar
PD	PGD_s	mlp	cv	3	1	2	0.87511206741976	0.896071876841108	0.15	FALSE	similar
PD	PGD_s	mlp	cv	3	1	3	0.87511206741976	0.898025051871206	0.06	FALSE	similar
PD	PGD_s	mlp	cv	3	1	4	0.87511206741976	0.923153769307616	0.01	TRUE	different
PD	PGD_s	mlp	cv	3	2	3	0.896071876841108	0.898025051871206	0.18	FALSE	similar
PD	PGD_s	mlp	cv	3	2	4	0.896071876841108	0.923153769307616	0.1	FALSE	similar
PD	PGD_s	mlp	cv	3	3	4	0.898025051871206	0.923153769307616	0.17	FALSE	similar
PD	PGD_s	xgboost	test	3	1	2	0.876793103448276	0.916620689655172	0.15	FALSE	similar
PD	PGD_s	xgboost	test	3	1	3	0.876793103448276	0.901862068965517	0.31	FALSE	similar
PD	PGD_s	xgboost	test	3	1	4	0.876793103448276	0.902551724137931	0.02	TRUE	different
PD	PGD_s	xgboost	test	3	2	3	0.916620689655172	0.901862068965517	0.83	FALSE	similar
PD	PGD_s	xgboost	test	3	2	4	0.916620689655172	0.902551724137931	0.47	FALSE	similar
PD	PGD_s	xgboost	test	3	3	4	0.901862068965517	0.902551724137931	0.31	FALSE	similar
PD	PGD_s	xgboost	cv	3	1	2	0.877635185327493	0.901553574630498	0.22	FALSE	similar
PD	PGD_s	xgboost	cv	3	1	3	0.877635185327493	0.883392248776864	0.11	FALSE	similar
PD	PGD_s	xgboost	cv	3	1	4	0.877635185327493	0.915373088450012	0.03	TRUE	different
PD	PGD_s	xgboost	cv	3	2	3	0.901553574630498	0.883392248776864	0.12	FALSE	similar
PD	PGD_s	xgboost	cv	3	2	4	0.901553574630498	0.915373088450012	0.33	FALSE	similar
PD	PGD_s	xgboost	cv	3	3	4	0.883392248776864	0.915373088450012	0.03	TRUE	different
PD	PGD_s	desc	test	3	1	2	0.878758620689655	0.909551724137931	0.12	FALSE	similar
PD	PGD_s	desc	test	3	1	3	0.878758620689655	0.901620689655172	0.6	FALSE	similar
PD	PGD_s	desc	test	3	1	4	0.878758620689655	0.896068965517241	0.02	TRUE	different
PD	PGD_s	desc	test	3	2	3	0.909551724137931	0.901620689655172	0.58	FALSE	similar
PD	PGD_s	desc	test	3	2	4	0.909551724137931	0.896068965517241	0.51	FALSE	similar
PD	PGD_s	desc	test	3	3	4	0.901620689655172	0.896068965517241	0.1	FALSE	similar
PD	PGD_s	desc	cv	3	1	2	0.999935961474423	0.999910346064192	0.97	FALSE	similar
PD	PGD_s	desc	cv	3	1	3	0.999935961474423	1	0.54	FALSE	similar
PD	PGD_s	desc	cv	3	1	4	0.999935961474423	1	0.46	FALSE	similar
PD	PGD_s	desc	cv	3	2	3	0.999910346064192	1	0.47	FALSE	similar
PD	PGD_s	desc	cv	3	2	4	0.999910346064192	1	0.47	FALSE	similar
PD	PGD_s	desc	cv	3	3	4	1	1	1	FALSE	similar
PD	PGD_s	desp	test	3	1	2	0.886034482758621	0.919206896551724	0.09	FALSE	similar
PD	PGD_s	desp	test	3	1	3	0.886034482758621	0.903862068965517	0.57	FALSE	similar
PD	PGD_s	desp	test	3	1	4	0.886034482758621	0.902275862068965	0.02	TRUE	different
PD	PGD_s	desp	test	3	2	3	0.919206896551724	0.903862068965517	0.17	FALSE	similar
PD	PGD_s	desp	test	3	2	4	0.919206896551724	0.902275862068965	0.77	FALSE	similar
PD	PGD_s	desp	test	3	3	4	0.903862068965517	0.902275862068965	0.04	TRUE	different
PD	PGD_s	desp	cv	3	1	2	0.987909526371065	0.986212505443275	0.47	FALSE	similar
PD	PGD_s	desp	cv	3	1	3	0.987909526371065	0.988921335075181	0.8	FALSE	similar
PD	PGD_s	desp	cv	3	1	4	0.987909526371065	0.99187351110428	0.39	FALSE	similar
PD	PGD_s	desp	cv	3	2	3	0.986212505443275	0.988921335075181	0.57	FALSE	similar
PD	PGD_s	desp	cv	3	2	4	0.986212505443275	0.99187351110428	0.1	FALSE	similar
PD	PGD_s	desp	cv	3	3	4	0.988921335075181	0.99187351110428	0.32	FALSE	similar
PD	PGD_s	knorae	test	3	1	2	0.881724137931034	0.909103448275862	0.09	FALSE	similar
PD	PGD_s	knorae	test	3	1	3	0.881724137931034	0.902896551724138	0.7	FALSE	similar
PD	PGD_s	knorae	test	3	1	4	0.881724137931034	0.897724137931034	0.03	TRUE	different
PD	PGD_s	knorae	test	3	2	3	0.909103448275862	0.902896551724138	0.58	FALSE	similar
PD	PGD_s	knorae	test	3	2	4	0.909103448275862	0.897724137931034	0.64	FALSE	similar
PD	PGD_s	knorae	test	3	3	4	0.902896551724138	0.897724137931034	0.04	TRUE	different
PD	PGD_s	knorae	cv	3	1	2	0.997444862829478	0.996798073721151	0.24	FALSE	similar
PD	PGD_s	knorae	cv	3	1	3	0.997444862829478	0.998514306206614	0.06	FALSE	similar
PD	PGD_s	knorae	cv	3	1	4	0.997444862829478	0.998642383257768	0.35	FALSE	similar
PD	PGD_s	knorae	cv	3	2	3	0.996798073721151	0.998514306206614	0.16	FALSE	similar
PD	PGD_s	knorae	cv	3	2	4	0.996798073721151	0.998642383257768	0.12	FALSE	similar
PD	PGD_s	knorae	cv	3	3	4	0.998514306206614	0.998642383257768	0.47	FALSE	similar
PD	PGD_s	knorau	test	3	1	2	0.893137931034483	0.918206896551724	0.14	FALSE	similar
PD	PGD_s	knorau	test	3	1	3	0.893137931034483	0.901965517241379	0.78	FALSE	similar
PD	PGD_s	knorau	test	3	1	4	0.893137931034483	0.897758620689655	0.03	TRUE	different
PD	PGD_s	knorau	test	3	2	3	0.918206896551724	0.901965517241379	0.29	FALSE	similar
PD	PGD_s	knorau	test	3	2	4	0.918206896551724	0.897758620689655	0.54	FALSE	similar
PD	PGD_s	knorau	test	3	3	4	0.901965517241379	0.897758620689655	0.04	TRUE	different
PD	PGD_s	knorau	cv	3	1	2	0.979027382873537	0.980557903634827	0.94	FALSE	similar
PD	PGD_s	knorau	cv	3	1	3	0.979027382873537	0.988024795717103	0.06	FALSE	similar
PD	PGD_s	knorau	cv	3	1	4	0.979027382873537	0.99090012551551	0.04	TRUE	different
PD	PGD_s	knorau	cv	3	2	3	0.980557903634827	0.988024795717103	0.2	FALSE	similar
PD	PGD_s	knorau	cv	3	2	4	0.980557903634827	0.99090012551551	0.04	TRUE	different
PD	PGD_s	knorau	cv	3	3	4	0.988024795717103	0.99090012551551	0.41	FALSE	similar
PD	PGD_s	knn	test	2	1	2	0.880793103448276	0.899758620689655	0.6	FALSE	similar
PD	PGD_s	knn	test	2	1	3	0.880793103448276	0.885275862068966	0.88	FALSE	similar
PD	PGD_s	knn	test	2	1	4	0.880793103448276	0.897206896551724	0.8	FALSE	similar
PD	PGD_s	knn	test	2	2	3	0.899758620689655	0.885275862068966	0.28	FALSE	similar
PD	PGD_s	knn	test	2	2	4	0.899758620689655	0.897206896551724	0.94	FALSE	similar
PD	PGD_s	knn	test	2	3	4	0.885275862068966	0.897206896551724	0.45	FALSE	similar
PD	PGD_s	knn	cv	2	1	2	0.856489664181972	0.876021414482953	0.15	FALSE	similar
PD	PGD_s	knn	cv	2	1	3	0.856489664181972	0.877916954840032	0	TRUE	different
PD	PGD_s	knn	cv	2	1	4	0.856489664181972	0.88632521324829	0.04	TRUE	different
PD	PGD_s	knn	cv	2	2	3	0.876021414482953	0.877916954840032	0.2	FALSE	similar
PD	PGD_s	knn	cv	2	2	4	0.876021414482953	0.88632521324829	0.96	FALSE	similar
PD	PGD_s	knn	cv	2	3	4	0.877916954840032	0.88632521324829	0.11	FALSE	similar
PD	PGD_s	rf	test	2	1	2	0.872275862068965	0.903758620689655	0.34	FALSE	similar
PD	PGD_s	rf	test	2	1	3	0.872275862068965	0.887310344827586	0.67	FALSE	similar
PD	PGD_s	rf	test	2	1	4	0.872275862068965	0.882655172413793	0.86	FALSE	similar
PD	PGD_s	rf	test	2	2	3	0.903758620689655	0.887310344827586	0.59	FALSE	similar
PD	PGD_s	rf	test	2	2	4	0.903758620689655	0.882655172413793	0.77	FALSE	similar
PD	PGD_s	rf	test	2	3	4	0.887310344827586	0.882655172413793	0.79	FALSE	similar
PD	PGD_s	rf	cv	2	1	2	0.85819308896232	0.884032634032634	0.11	FALSE	similar
PD	PGD_s	rf	cv	2	1	3	0.85819308896232	0.881477496862112	0	TRUE	different
PD	PGD_s	rf	cv	2	1	4	0.85819308896232	0.887042444734752	0.1	FALSE	similar
PD	PGD_s	rf	cv	2	2	3	0.884032634032634	0.881477496862112	0.21	FALSE	similar
PD	PGD_s	rf	cv	2	2	4	0.884032634032634	0.887042444734752	0.92	FALSE	similar
PD	PGD_s	rf	cv	2	3	4	0.881477496862112	0.887042444734752	0.1	FALSE	similar
PD	PGD_s	svm	test	2	1	2	0.871724137931035	0.892068965517241	0.32	FALSE	similar
PD	PGD_s	svm	test	2	1	3	0.871724137931035	0.889862068965517	0.46	FALSE	similar
PD	PGD_s	svm	test	2	1	4	0.871724137931035	0.867137931034483	0.46	FALSE	similar
PD	PGD_s	svm	test	2	2	3	0.892068965517241	0.889862068965517	0.05	FALSE	similar
PD	PGD_s	svm	test	2	2	4	0.892068965517241	0.867137931034483	0.58	FALSE	similar
PD	PGD_s	svm	test	2	3	4	0.889862068965517	0.867137931034483	0.18	FALSE	similar
PD	PGD_s	svm	cv	2	1	2	0.844181459566075	0.852845872076641	0.02	TRUE	different
PD	PGD_s	svm	cv	2	1	3	0.844181459566075	0.867075232459848	0.12	FALSE	similar
PD	PGD_s	svm	cv	2	1	4	0.844181459566075	0.861676784753708	0.02	TRUE	different
PD	PGD_s	svm	cv	2	2	3	0.852845872076641	0.867075232459848	0.09	FALSE	similar
PD	PGD_s	svm	cv	2	2	4	0.852845872076641	0.861676784753708	0.99	FALSE	similar
PD	PGD_s	svm	cv	2	3	4	0.867075232459848	0.861676784753708	0.06	FALSE	similar
PD	PGD_s	mlp	test	2	1	2	0.874344827586207	0.917310344827586	0.14	FALSE	similar
PD	PGD_s	mlp	test	2	1	3	0.874344827586207	0.897551724137931	0.21	FALSE	similar
PD	PGD_s	mlp	test	2	1	4	0.874344827586207	0.889310344827586	0.12	FALSE	similar
PD	PGD_s	mlp	test	2	2	3	0.917310344827586	0.897551724137931	0.1	FALSE	similar
PD	PGD_s	mlp	test	2	2	4	0.917310344827586	0.889310344827586	0.54	FALSE	similar
PD	PGD_s	mlp	test	2	3	4	0.897551724137931	0.889310344827586	0.11	FALSE	similar
PD	PGD_s	mlp	cv	2	1	2	0.843605112835882	0.885710443402751	0	TRUE	different
PD	PGD_s	mlp	cv	2	1	3	0.843605112835882	0.87850610927534	0.04	TRUE	different
PD	PGD_s	mlp	cv	2	1	4	0.843605112835882	0.894611798457952	0.01	TRUE	different
PD	PGD_s	mlp	cv	2	2	3	0.885710443402751	0.87850610927534	0.03	TRUE	different
PD	PGD_s	mlp	cv	2	2	4	0.885710443402751	0.894611798457952	0.97	FALSE	similar
PD	PGD_s	mlp	cv	2	3	4	0.87850610927534	0.894611798457952	0.05	FALSE	similar
PD	PGD_s	xgboost	test	2	1	2	0.847655172413793	0.916448275862069	0.06	FALSE	similar
PD	PGD_s	xgboost	test	2	1	3	0.847655172413793	0.886379310344828	0.31	FALSE	similar
PD	PGD_s	xgboost	test	2	1	4	0.847655172413793	0.882413793103448	0.34	FALSE	similar
PD	PGD_s	xgboost	test	2	2	3	0.916448275862069	0.886379310344828	0.26	FALSE	similar
PD	PGD_s	xgboost	test	2	2	4	0.916448275862069	0.882413793103448	0.19	FALSE	similar
PD	PGD_s	xgboost	test	2	3	4	0.886379310344828	0.882413793103448	0.94	FALSE	similar
PD	PGD_s	xgboost	cv	2	1	2	0.843848459233075	0.894105894105894	0.02	TRUE	different
PD	PGD_s	xgboost	cv	2	1	3	0.843848459233075	0.875156894387664	0	TRUE	different
PD	PGD_s	xgboost	cv	2	1	4	0.843848459233075	0.893081277696662	0.03	TRUE	different
PD	PGD_s	xgboost	cv	2	2	3	0.894105894105894	0.875156894387664	0.07	FALSE	similar
PD	PGD_s	xgboost	cv	2	2	4	0.894105894105894	0.893081277696662	0.91	FALSE	similar
PD	PGD_s	xgboost	cv	2	3	4	0.875156894387664	0.893081277696662	0.1	FALSE	similar
PD	PGD_s	desc	test	2	1	2	0.866034482758621	0.913448275862069	0.08	FALSE	similar
PD	PGD_s	desc	test	2	1	3	0.866034482758621	0.895620689655172	0.34	FALSE	similar
PD	PGD_s	desc	test	2	1	4	0.866034482758621	0.879068965517241	0.24	FALSE	similar
PD	PGD_s	desc	test	2	2	3	0.913448275862069	0.895620689655172	0.33	FALSE	similar
PD	PGD_s	desc	test	2	2	4	0.913448275862069	0.879068965517241	0.36	FALSE	similar
PD	PGD_s	desc	test	2	3	4	0.895620689655172	0.879068965517241	0.37	FALSE	similar
PD	PGD_s	desc	cv	2	1	2	0.999161095314941	0.999820692128384	0.09	FALSE	similar
PD	PGD_s	desc	cv	2	1	3	0.999161095314941	0.999923153769308	0.08	FALSE	similar
PD	PGD_s	desc	cv	2	1	4	0.999161095314941	0.999711826634904	0.26	FALSE	similar
PD	PGD_s	desc	cv	2	2	3	0.999820692128384	0.999923153769308	0.69	FALSE	similar
PD	PGD_s	desc	cv	2	2	4	0.999820692128384	0.999711826634904	0.75	FALSE	similar
PD	PGD_s	desc	cv	2	3	4	0.999923153769308	0.999711826634904	0.37	FALSE	similar
PD	PGD_s	desp	test	2	1	2	0.883241379310345	0.919965517241379	0.18	FALSE	similar
PD	PGD_s	desp	test	2	1	3	0.883241379310345	0.907448275862069	0.55	FALSE	similar
PD	PGD_s	desp	test	2	1	4	0.883241379310345	0.89048275862069	0.54	FALSE	similar
PD	PGD_s	desp	test	2	2	3	0.919965517241379	0.907448275862069	0.41	FALSE	similar
PD	PGD_s	desp	test	2	2	4	0.919965517241379	0.89048275862069	0.44	FALSE	similar
PD	PGD_s	desp	test	2	3	4	0.907448275862069	0.89048275862069	0.49	FALSE	similar
PD	PGD_s	desp	cv	2	1	2	0.982639155716079	0.982575117190502	0.95	FALSE	similar
PD	PGD_s	desp	cv	2	1	3	0.982639155716079	0.984400215169446	0.41	FALSE	similar
PD	PGD_s	desp	cv	2	1	4	0.982639155716079	0.986321370936756	0.46	FALSE	similar
PD	PGD_s	desp	cv	2	2	3	0.982575117190502	0.984400215169446	0.29	FALSE	similar
PD	PGD_s	desp	cv	2	2	4	0.982575117190502	0.986321370936756	0.48	FALSE	similar
PD	PGD_s	desp	cv	2	3	4	0.984400215169446	0.986321370936756	0.2	FALSE	similar
PD	PGD_s	knorae	test	2	1	2	0.870310344827586	0.90651724137931	0.19	FALSE	similar
PD	PGD_s	knorae	test	2	1	3	0.870310344827586	0.89951724137931	0.39	FALSE	similar
PD	PGD_s	knorae	test	2	1	4	0.870310344827586	0.880103448275862	0.38	FALSE	similar
PD	PGD_s	knorae	test	2	2	3	0.90651724137931	0.89951724137931	0.44	FALSE	similar
PD	PGD_s	knorae	test	2	2	4	0.90651724137931	0.880103448275862	0.52	FALSE	similar
PD	PGD_s	knorae	test	2	3	4	0.89951724137931	0.880103448275862	0.39	FALSE	similar
PD	PGD_s	knorae	cv	2	1	2	0.994319782781321	0.995901534363073	0.63	FALSE	similar
PD	PGD_s	knorae	cv	2	1	3	0.994319782781321	0.996112861497477	0.09	FALSE	similar
PD	PGD_s	knorae	cv	2	1	4	0.994319782781321	0.995613360997976	0.73	FALSE	similar
PD	PGD_s	knorae	cv	2	2	3	0.995901534363073	0.996112861497477	0.18	FALSE	similar
PD	PGD_s	knorae	cv	2	2	4	0.995901534363073	0.995613360997976	0.94	FALSE	similar
PD	PGD_s	knorae	cv	2	3	4	0.996112861497477	0.995613360997976	0.15	FALSE	similar
PD	PGD_s	knorau	test	2	1	2	0.88451724137931	0.920310344827586	0.11	FALSE	similar
PD	PGD_s	knorau	test	2	1	3	0.88451724137931	0.909068965517241	0.33	FALSE	similar
PD	PGD_s	knorau	test	2	1	4	0.88451724137931	0.893172413793103	0.32	FALSE	similar
PD	PGD_s	knorau	test	2	2	3	0.920310344827586	0.909068965517241	0.4	FALSE	similar
PD	PGD_s	knorau	test	2	2	4	0.920310344827586	0.893172413793103	0.47	FALSE	similar
PD	PGD_s	knorau	test	2	3	4	0.909068965517241	0.893172413793103	0.53	FALSE	similar
PD	PGD_s	knorau	cv	2	1	2	0.959995133072056	0.974211685750147	0.07	FALSE	similar
PD	PGD_s	knorau	cv	2	1	3	0.959995133072056	0.979475652552576	0	TRUE	different
PD	PGD_s	knorau	cv	2	1	4	0.959995133072056	0.97309101155255	0.18	FALSE	similar
PD	PGD_s	knorau	cv	2	2	3	0.974211685750147	0.979475652552576	0.79	FALSE	similar
PD	PGD_s	knorau	cv	2	2	4	0.974211685750147	0.97309101155255	0.81	FALSE	similar
PD	PGD_s	knorau	cv	2	3	4	0.979475652552576	0.97309101155255	0.14	FALSE	similar
PD	PGD_s	knn	test	1500	1	2	0.937241379310345	0.934	0.73	FALSE	similar
PD	PGD_s	knn	test	1500	1	3	0.937241379310345	0.943896551724138	0.59	FALSE	similar
PD	PGD_s	knn	test	1500	1	4	0.937241379310345	0.936172413793103	0.8	FALSE	similar
PD	PGD_s	knn	test	1500	2	3	0.934	0.943896551724138	0.33	FALSE	similar
PD	PGD_s	knn	test	1500	2	4	0.934	0.936172413793103	1	FALSE	similar
PD	PGD_s	knn	test	1500	3	4	0.943896551724138	0.936172413793103	0.27	FALSE	similar
PD	PGD_s	knn	cv	1500	1	2	0.946079561464177	0.938414149952611	0.54	FALSE	similar
PD	PGD_s	knn	cv	1500	1	3	0.946079561464177	0.937126975588514	0.87	FALSE	similar
PD	PGD_s	knn	cv	1500	1	4	0.946079561464177	0.927995081841236	0.04	TRUE	different
PD	PGD_s	knn	cv	1500	2	3	0.938414149952611	0.937126975588514	0.68	FALSE	similar
PD	PGD_s	knn	cv	1500	2	4	0.938414149952611	0.927995081841236	0.44	FALSE	similar
PD	PGD_s	knn	cv	1500	3	4	0.937126975588514	0.927995081841236	0.19	FALSE	similar
PD	PGD_s	rf	test	1500	1	2	0.959448275862069	0.978172413793103	0.18	FALSE	similar
PD	PGD_s	rf	test	1500	1	3	0.959448275862069	0.970827586206897	0.55	FALSE	similar
PD	PGD_s	rf	test	1500	1	4	0.959448275862069	0.962965517241379	0.91	FALSE	similar
PD	PGD_s	rf	test	1500	2	3	0.978172413793103	0.970827586206897	0.6	FALSE	similar
PD	PGD_s	rf	test	1500	2	4	0.978172413793103	0.962965517241379	0.27	FALSE	similar
PD	PGD_s	rf	test	1500	3	4	0.970827586206897	0.962965517241379	0.62	FALSE	similar
PD	PGD_s	rf	cv	1500	1	2	0.955096185865417	0.968864468864469	0.2	FALSE	similar
PD	PGD_s	rf	cv	1500	1	3	0.955096185865417	0.962748789671867	0.46	FALSE	similar
PD	PGD_s	rf	cv	1500	1	4	0.955096185865417	0.970356566510413	0.14	FALSE	similar
PD	PGD_s	rf	cv	1500	2	3	0.968864468864469	0.962748789671867	0.29	FALSE	similar
PD	PGD_s	rf	cv	1500	2	4	0.968864468864469	0.970356566510413	0.94	FALSE	similar
PD	PGD_s	rf	cv	1500	3	4	0.962748789671867	0.970356566510413	0.37	FALSE	similar
PD	PGD_s	svm	test	1500	1	2	0.982275862068966	0.980931034482759	0.98	FALSE	similar
PD	PGD_s	svm	test	1500	1	3	0.982275862068966	0.987034482758621	0.27	FALSE	similar
PD	PGD_s	svm	test	1500	1	4	0.982275862068966	0.976965517241379	0.8	FALSE	similar
PD	PGD_s	svm	test	1500	2	3	0.980931034482759	0.987034482758621	0.36	FALSE	similar
PD	PGD_s	svm	test	1500	2	4	0.980931034482759	0.976965517241379	0.98	FALSE	similar
PD	PGD_s	svm	test	1500	3	4	0.987034482758621	0.976965517241379	0.26	FALSE	similar
PD	PGD_s	svm	cv	1500	1	2	0.976081610696995	0.982767232767233	0.42	FALSE	similar
PD	PGD_s	svm	cv	1500	1	3	0.976081610696995	0.977298342682958	0.61	FALSE	similar
PD	PGD_s	svm	cv	1500	1	4	0.976081610696995	0.976305745536515	0.88	FALSE	similar
PD	PGD_s	svm	cv	1500	2	3	0.982767232767233	0.977298342682958	0.59	FALSE	similar
PD	PGD_s	svm	cv	1500	2	4	0.982767232767233	0.976305745536515	0.48	FALSE	similar
PD	PGD_s	svm	cv	1500	3	4	0.977298342682958	0.976305745536515	0.85	FALSE	similar
PD	PGD_s	mlp	test	1500	1	2	0.973310344827586	0.973551724137931	0.81	FALSE	similar
PD	PGD_s	mlp	test	1500	1	3	0.973310344827586	0.979068965517241	0.53	FALSE	similar
PD	PGD_s	mlp	test	1500	1	4	0.973310344827586	0.977275862068965	0.66	FALSE	similar
PD	PGD_s	mlp	test	1500	2	3	0.973551724137931	0.979068965517241	0.49	FALSE	similar
PD	PGD_s	mlp	test	1500	2	4	0.973551724137931	0.977275862068965	0.29	FALSE	similar
PD	PGD_s	mlp	test	1500	3	4	0.979068965517241	0.977275862068965	0.63	FALSE	similar
PD	PGD_s	mlp	cv	1500	1	2	0.972457030149338	0.978758421066113	0.77	FALSE	similar
PD	PGD_s	mlp	cv	1500	1	3	0.972457030149338	0.972002356617741	0.97	FALSE	similar
PD	PGD_s	mlp	cv	1500	1	4	0.972457030149338	0.971451625297779	0.97	FALSE	similar
PD	PGD_s	mlp	cv	1500	2	3	0.978758421066113	0.972002356617741	0.65	FALSE	similar
PD	PGD_s	mlp	cv	1500	2	4	0.978758421066113	0.971451625297779	0.49	FALSE	similar
PD	PGD_s	mlp	cv	1500	3	4	0.972002356617741	0.971451625297779	1	FALSE	similar
PD	PGD_s	xgboost	test	1500	1	2	0.966413793103448	0.972931034482759	0.73	FALSE	similar
PD	PGD_s	xgboost	test	1500	1	3	0.966413793103448	0.98	0.31	FALSE	similar
PD	PGD_s	xgboost	test	1500	1	4	0.966413793103448	0.96548275862069	0.94	FALSE	similar
PD	PGD_s	xgboost	test	1500	2	3	0.972931034482759	0.98	0.37	FALSE	similar
PD	PGD_s	xgboost	test	1500	2	4	0.972931034482759	0.96548275862069	0.82	FALSE	similar
PD	PGD_s	xgboost	test	1500	3	4	0.98	0.96548275862069	0.18	FALSE	similar
PD	PGD_s	xgboost	cv	1500	1	2	0.959841440610671	0.969754604369989	0.32	FALSE	similar
PD	PGD_s	xgboost	cv	1500	1	3	0.959841440610671	0.96880683419145	0.56	FALSE	similar
PD	PGD_s	xgboost	cv	1500	1	4	0.959841440610671	0.970638336022951	0.38	FALSE	similar
PD	PGD_s	xgboost	cv	1500	2	3	0.969754604369989	0.96880683419145	0.98	FALSE	similar
PD	PGD_s	xgboost	cv	1500	2	4	0.969754604369989	0.970638336022951	0.77	FALSE	similar
PD	PGD_s	xgboost	cv	1500	3	4	0.96880683419145	0.970638336022951	0.86	FALSE	similar
PD	PGD_s	desc	test	1500	1	2	0.968758620689655	0.970241379310345	0.88	FALSE	similar
PD	PGD_s	desc	test	1500	1	3	0.968758620689655	0.981379310344828	0.13	FALSE	similar
PD	PGD_s	desc	test	1500	1	4	0.968758620689655	0.969413793103448	0.94	FALSE	similar
PD	PGD_s	desc	test	1500	2	3	0.970241379310345	0.981379310344828	0.16	FALSE	similar
PD	PGD_s	desc	test	1500	2	4	0.970241379310345	0.969413793103448	0.91	FALSE	similar
PD	PGD_s	desc	test	1500	3	4	0.981379310344828	0.969413793103448	0.11	FALSE	similar
PD	PGD_s	desc	cv	1500	1	2	1	1	1	FALSE	similar
PD	PGD_s	desc	cv	1500	1	3	1	1	1	FALSE	similar
PD	PGD_s	desc	cv	1500	1	4	1	1	1	FALSE	similar
PD	PGD_s	desc	cv	1500	2	3	1	1	1	FALSE	similar
PD	PGD_s	desc	cv	1500	2	4	1	1	1	FALSE	similar
PD	PGD_s	desc	cv	1500	3	4	1	1	1	FALSE	similar
PD	PGD_s	desp	test	1500	1	2	0.979827586206897	0.979655172413793	0.99	FALSE	similar
PD	PGD_s	desp	test	1500	1	3	0.979827586206897	0.988172413793103	0.33	FALSE	similar
PD	PGD_s	desp	test	1500	1	4	0.979827586206897	0.978379310344828	0.89	FALSE	similar
PD	PGD_s	desp	test	1500	2	3	0.979655172413793	0.988172413793103	0.32	FALSE	similar
PD	PGD_s	desp	test	1500	2	4	0.979655172413793	0.978379310344828	0.98	FALSE	similar
PD	PGD_s	desp	test	1500	3	4	0.988172413793103	0.978379310344828	0.19	FALSE	similar
PD	PGD_s	desp	cv	1500	1	2	1	1	1	FALSE	similar
PD	PGD_s	desp	cv	1500	1	3	1	1	1	FALSE	similar
PD	PGD_s	desp	cv	1500	1	4	1	1	1	FALSE	similar
PD	PGD_s	desp	cv	1500	2	3	1	1	1	FALSE	similar
PD	PGD_s	desp	cv	1500	2	4	1	1	1	FALSE	similar
PD	PGD_s	desp	cv	1500	3	4	1	1	1	FALSE	similar
PD	PGD_s	knorae	test	1500	1	2	0.98151724137931	0.981862068965517	0.92	FALSE	similar
PD	PGD_s	knorae	test	1500	1	3	0.98151724137931	0.987448275862069	0.27	FALSE	similar
PD	PGD_s	knorae	test	1500	1	4	0.98151724137931	0.980655172413793	0.93	FALSE	similar
PD	PGD_s	knorae	test	1500	2	3	0.981862068965517	0.987448275862069	0.5	FALSE	similar
PD	PGD_s	knorae	test	1500	2	4	0.981862068965517	0.980655172413793	0.95	FALSE	similar
PD	PGD_s	knorae	test	1500	3	4	0.987448275862069	0.980655172413793	0.26	FALSE	similar
PD	PGD_s	knorae	cv	1500	1	2	1	1	1	FALSE	similar
PD	PGD_s	knorae	cv	1500	1	3	1	1	1	FALSE	similar
PD	PGD_s	knorae	cv	1500	1	4	1	1	1	FALSE	similar
PD	PGD_s	knorae	cv	1500	2	3	1	1	1	FALSE	similar
PD	PGD_s	knorae	cv	1500	2	4	1	1	1	FALSE	similar
PD	PGD_s	knorae	cv	1500	3	4	1	1	1	FALSE	similar
PD	PGD_s	knorau	test	1500	1	2	0.980172413793103	0.970448275862069	0.65	FALSE	similar
PD	PGD_s	knorau	test	1500	1	3	0.980172413793103	0.986	0.14	FALSE	similar
PD	PGD_s	knorau	test	1500	1	4	0.980172413793103	0.972	0.71	FALSE	similar
PD	PGD_s	knorau	test	1500	2	3	0.970448275862069	0.986	0.12	FALSE	similar
PD	PGD_s	knorau	test	1500	2	4	0.970448275862069	0.972	1	FALSE	similar
PD	PGD_s	knorau	test	1500	3	4	0.986	0.972	0.05	FALSE	similar
PD	PGD_s	knorau	cv	1500	1	2	1	1	1	FALSE	similar
PD	PGD_s	knorau	cv	1500	1	3	1	1	1	FALSE	similar
PD	PGD_s	knorau	cv	1500	1	4	1	1	1	FALSE	similar
PD	PGD_s	knorau	cv	1500	2	3	1	1	1	FALSE	similar
PD	PGD_s	knorau	cv	1500	2	4	1	1	1	FALSE	similar
PD	PGD_s	knorau	cv	1500	3	4	1	1	1	FALSE	similar
PD	PGD_s	knn	test	1000	1	2	0.94248275862069	0.941931034482759	0.78	FALSE	similar
PD	PGD_s	knn	test	1000	1	3	0.94248275862069	0.956827586206897	0.78	FALSE	similar
PD	PGD_s	knn	test	1000	1	4	0.94248275862069	0.941241379310345	0.71	FALSE	similar
PD	PGD_s	knn	test	1000	2	3	0.941931034482759	0.956827586206897	0.5	FALSE	similar
PD	PGD_s	knn	test	1000	2	4	0.941931034482759	0.941241379310345	0.98	FALSE	similar
PD	PGD_s	knn	test	1000	3	4	0.956827586206897	0.941241379310345	0.28	FALSE	similar
PD	PGD_s	knn	cv	1000	1	2	0.942506211736981	0.948199236660775	0.86	FALSE	similar
PD	PGD_s	knn	cv	1000	1	3	0.942506211736981	0.94495888726658	0.72	FALSE	similar
PD	PGD_s	knn	cv	1000	1	4	0.942506211736981	0.954090781013858	0.73	FALSE	similar
PD	PGD_s	knn	cv	1000	2	3	0.948199236660775	0.94495888726658	0.87	FALSE	similar
PD	PGD_s	knn	cv	1000	2	4	0.948199236660775	0.954090781013858	0.88	FALSE	similar
PD	PGD_s	knn	cv	1000	3	4	0.94495888726658	0.954090781013858	0.64	FALSE	similar
PD	PGD_s	rf	test	1000	1	2	0.968241379310345	0.978137931034483	0.61	FALSE	similar
PD	PGD_s	rf	test	1000	1	3	0.968241379310345	0.972896551724138	0.79	FALSE	similar
PD	PGD_s	rf	test	1000	1	4	0.968241379310345	0.964172413793103	0.96	FALSE	similar
PD	PGD_s	rf	test	1000	2	3	0.978137931034483	0.972896551724138	0.71	FALSE	similar
PD	PGD_s	rf	test	1000	2	4	0.978137931034483	0.964172413793103	0.35	FALSE	similar
PD	PGD_s	rf	test	1000	3	4	0.972896551724138	0.964172413793103	0.66	FALSE	similar
PD	PGD_s	rf	cv	1000	1	2	0.956972514664822	0.968063987294757	0.3	FALSE	similar
PD	PGD_s	rf	cv	1000	1	3	0.956972514664822	0.96535515766285	0.44	FALSE	similar
PD	PGD_s	rf	cv	1000	1	4	0.956972514664822	0.970068393145316	0.16	FALSE	similar
PD	PGD_s	rf	cv	1000	2	3	0.968063987294757	0.96535515766285	0.75	FALSE	similar
PD	PGD_s	rf	cv	1000	2	4	0.968063987294757	0.970068393145316	0.81	FALSE	similar
PD	PGD_s	rf	cv	1000	3	4	0.96535515766285	0.970068393145316	0.44	FALSE	similar
PD	PGD_s	svm	test	1000	1	2	0.981344827586207	0.978586206896552	0.93	FALSE	similar
PD	PGD_s	svm	test	1000	1	3	0.981344827586207	0.986551724137931	0.31	FALSE	similar
PD	PGD_s	svm	test	1000	1	4	0.981344827586207	0.977413793103448	0.97	FALSE	similar
PD	PGD_s	svm	test	1000	2	3	0.978586206896552	0.986551724137931	0.27	FALSE	similar
PD	PGD_s	svm	test	1000	2	4	0.978586206896552	0.977413793103448	0.97	FALSE	similar
PD	PGD_s	svm	test	1000	3	4	0.986551724137931	0.977413793103448	0.19	FALSE	similar
PD	PGD_s	svm	cv	1000	1	2	0.980890903967827	0.988588334742181	0.26	FALSE	similar
PD	PGD_s	svm	cv	1000	1	3	0.980890903967827	0.983285944824406	0.73	FALSE	similar
PD	PGD_s	svm	cv	1000	1	4	0.980890903967827	0.98219088603704	0.97	FALSE	similar
PD	PGD_s	svm	cv	1000	2	3	0.988588334742181	0.983285944824406	0.36	FALSE	similar
PD	PGD_s	svm	cv	1000	2	4	0.988588334742181	0.98219088603704	0.36	FALSE	similar
PD	PGD_s	svm	cv	1000	3	4	0.983285944824406	0.98219088603704	0.94	FALSE	similar
PD	PGD_s	mlp	test	1000	1	2	0.970827586206897	0.975724137931035	0.25	FALSE	similar
PD	PGD_s	mlp	test	1000	1	3	0.970827586206897	0.973793103448276	0.1	FALSE	similar
PD	PGD_s	mlp	test	1000	1	4	0.970827586206897	0.968551724137931	0.79	FALSE	similar
PD	PGD_s	mlp	test	1000	2	3	0.975724137931035	0.973793103448276	0.96	FALSE	similar
PD	PGD_s	mlp	test	1000	2	4	0.975724137931035	0.968551724137931	0.57	FALSE	similar
PD	PGD_s	mlp	test	1000	3	4	0.973793103448276	0.968551724137931	0.71	FALSE	similar
PD	PGD_s	mlp	cv	1000	1	2	0.98413765721458	0.988255334409181	0.89	FALSE	similar
PD	PGD_s	mlp	cv	1000	1	3	0.98413765721458	0.984035195573657	0.92	FALSE	similar
PD	PGD_s	mlp	cv	1000	1	4	0.98413765721458	0.979840672148364	0.86	FALSE	similar
PD	PGD_s	mlp	cv	1000	2	3	0.988255334409181	0.984035195573657	0.45	FALSE	similar
PD	PGD_s	mlp	cv	1000	2	4	0.988255334409181	0.979840672148364	0.31	FALSE	similar
PD	PGD_s	mlp	cv	1000	3	4	0.984035195573657	0.979840672148364	0.91	FALSE	similar
PD	PGD_s	xgboost	test	1000	1	2	0.967	0.972862068965517	0.98	FALSE	similar
PD	PGD_s	xgboost	test	1000	1	3	0.967	0.981724137931035	0.31	FALSE	similar
PD	PGD_s	xgboost	test	1000	1	4	0.967	0.970827586206897	0.82	FALSE	similar
PD	PGD_s	xgboost	test	1000	2	3	0.972862068965517	0.981724137931035	0.4	FALSE	similar
PD	PGD_s	xgboost	test	1000	2	4	0.972862068965517	0.970827586206897	0.99	FALSE	similar
PD	PGD_s	xgboost	test	1000	3	4	0.981724137931035	0.970827586206897	0.23	FALSE	similar
PD	PGD_s	xgboost	cv	1000	1	2	0.960219267911576	0.96802556417941	0.74	FALSE	similar
PD	PGD_s	xgboost	cv	1000	1	3	0.960219267911576	0.968326545249622	0.63	FALSE	similar
PD	PGD_s	xgboost	cv	1000	1	4	0.960219267911576	0.970939317093163	0.42	FALSE	similar
PD	PGD_s	xgboost	cv	1000	2	3	0.96802556417941	0.968326545249622	0.88	FALSE	similar
PD	PGD_s	xgboost	cv	1000	2	4	0.96802556417941	0.970939317093163	0.75	FALSE	similar
PD	PGD_s	xgboost	cv	1000	3	4	0.968326545249622	0.970939317093163	0.78	FALSE	similar
PD	PGD_s	desc	test	1000	1	2	0.970275862068966	0.97251724137931	0.99	FALSE	similar
PD	PGD_s	desc	test	1000	1	3	0.970275862068966	0.987206896551724	0.06	FALSE	similar
PD	PGD_s	desc	test	1000	1	4	0.970275862068966	0.978275862068966	0.79	FALSE	similar
PD	PGD_s	desc	test	1000	2	3	0.97251724137931	0.987206896551724	0.12	FALSE	similar
PD	PGD_s	desc	test	1000	2	4	0.97251724137931	0.978275862068966	0.91	FALSE	similar
PD	PGD_s	desc	test	1000	3	4	0.987206896551724	0.978275862068966	0.35	FALSE	similar
PD	PGD_s	desc	cv	1000	1	2	1	1	1	FALSE	similar
PD	PGD_s	desc	cv	1000	1	3	1	1	1	FALSE	similar
PD	PGD_s	desc	cv	1000	1	4	1	1	1	FALSE	similar
PD	PGD_s	desc	cv	1000	2	3	1	1	1	FALSE	similar
PD	PGD_s	desc	cv	1000	2	4	1	1	1	FALSE	similar
PD	PGD_s	desc	cv	1000	3	4	1	1	1	FALSE	similar
PD	PGD_s	desp	test	1000	1	2	0.978689655172414	0.980793103448276	0.98	FALSE	similar
PD	PGD_s	desp	test	1000	1	3	0.978689655172414	0.988413793103448	0.3	FALSE	similar
PD	PGD_s	desp	test	1000	1	4	0.978689655172414	0.979689655172414	1	FALSE	similar
PD	PGD_s	desp	test	1000	2	3	0.980793103448276	0.988413793103448	0.34	FALSE	similar
PD	PGD_s	desp	test	1000	2	4	0.980793103448276	0.979689655172414	0.99	FALSE	similar
PD	PGD_s	desp	test	1000	3	4	0.988413793103448	0.979689655172414	0.37	FALSE	similar
PD	PGD_s	desp	cv	1000	1	2	1	1	1	FALSE	similar
PD	PGD_s	desp	cv	1000	1	3	1	1	1	FALSE	similar
PD	PGD_s	desp	cv	1000	1	4	1	1	1	FALSE	similar
PD	PGD_s	desp	cv	1000	2	3	1	1	1	FALSE	similar
PD	PGD_s	desp	cv	1000	2	4	1	1	1	FALSE	similar
PD	PGD_s	desp	cv	1000	3	4	1	1	1	FALSE	similar
PD	PGD_s	knorae	test	1000	1	2	0.97751724137931	0.979586206896552	0.96	FALSE	similar
PD	PGD_s	knorae	test	1000	1	3	0.97751724137931	0.988551724137931	0.21	FALSE	similar
PD	PGD_s	knorae	test	1000	1	4	0.97751724137931	0.978103448275862	1	FALSE	similar
PD	PGD_s	knorae	test	1000	2	3	0.979586206896552	0.988551724137931	0.39	FALSE	similar
PD	PGD_s	knorae	test	1000	2	4	0.979586206896552	0.978103448275862	0.99	FALSE	similar
PD	PGD_s	knorae	test	1000	3	4	0.988551724137931	0.978103448275862	0.25	FALSE	similar
PD	PGD_s	knorae	cv	1000	1	2	1	1	1	FALSE	similar
PD	PGD_s	knorae	cv	1000	1	3	1	1	1	FALSE	similar
PD	PGD_s	knorae	cv	1000	1	4	1	1	1	FALSE	similar
PD	PGD_s	knorae	cv	1000	2	3	1	1	1	FALSE	similar
PD	PGD_s	knorae	cv	1000	2	4	1	1	1	FALSE	similar
PD	PGD_s	knorae	cv	1000	3	4	1	1	1	FALSE	similar
PD	PGD_s	knorau	test	1000	1	2	0.973068965517241	0.975344827586207	0.8	FALSE	similar
PD	PGD_s	knorau	test	1000	1	3	0.973068965517241	0.97948275862069	0.24	FALSE	similar
PD	PGD_s	knorau	test	1000	1	4	0.973068965517241	0.978827586206897	0.84	FALSE	similar
PD	PGD_s	knorau	test	1000	2	3	0.975344827586207	0.97948275862069	0.32	FALSE	similar
PD	PGD_s	knorau	test	1000	2	4	0.975344827586207	0.978827586206897	0.87	FALSE	similar
PD	PGD_s	knorau	test	1000	3	4	0.97948275862069	0.978827586206897	0.31	FALSE	similar
PD	PGD_s	knorau	cv	1000	1	2	1	1	1	FALSE	similar
PD	PGD_s	knorau	cv	1000	1	3	1	1	1	FALSE	similar
PD	PGD_s	knorau	cv	1000	1	4	1	1	1	FALSE	similar
PD	PGD_s	knorau	cv	1000	2	3	1	1	1	FALSE	similar
PD	PGD_s	knorau	cv	1000	2	4	1	1	1	FALSE	similar
PD	PGD_s	knorau	cv	1000	3	4	1	1	1	FALSE	similar
PD	PGD_s	knn	test	800	1	2	0.918413793103448	0.929551724137931	0.75	FALSE	similar
PD	PGD_s	knn	test	800	1	3	0.918413793103448	0.955965517241379	0.13	FALSE	similar
PD	PGD_s	knn	test	800	1	4	0.918413793103448	0.938896551724138	0.27	FALSE	similar
PD	PGD_s	knn	test	800	2	3	0.929551724137931	0.955965517241379	0.44	FALSE	similar
PD	PGD_s	knn	test	800	2	4	0.929551724137931	0.938896551724138	0.58	FALSE	similar
PD	PGD_s	knn	test	800	3	4	0.955965517241379	0.938896551724138	0.51	FALSE	similar
PD	PGD_s	knn	cv	800	1	2	0.943812597658751	0.952438587053972	0.87	FALSE	similar
PD	PGD_s	knn	cv	800	1	3	0.943812597658751	0.947245062629678	0.63	FALSE	similar
PD	PGD_s	knn	cv	800	1	4	0.943812597658751	0.955377955377955	0.71	FALSE	similar
PD	PGD_s	knn	cv	800	2	3	0.952438587053972	0.947245062629678	0.74	FALSE	similar
PD	PGD_s	knn	cv	800	2	4	0.952438587053972	0.955377955377955	0.96	FALSE	similar
PD	PGD_s	knn	cv	800	3	4	0.947245062629678	0.955377955377955	0.6	FALSE	similar
PD	PGD_s	rf	test	800	1	2	0.969827586206897	0.976655172413793	0.86	FALSE	similar
PD	PGD_s	rf	test	800	1	3	0.969827586206897	0.976103448275862	0.69	FALSE	similar
PD	PGD_s	rf	test	800	1	4	0.969827586206897	0.971241379310345	0.95	FALSE	similar
PD	PGD_s	rf	test	800	2	3	0.976655172413793	0.976103448275862	0.87	FALSE	similar
PD	PGD_s	rf	test	800	2	4	0.976655172413793	0.971241379310345	0.9	FALSE	similar
PD	PGD_s	rf	test	800	3	4	0.976103448275862	0.971241379310345	0.66	FALSE	similar
PD	PGD_s	rf	cv	800	1	2	0.965335946105177	0.973411204180435	0.61	FALSE	similar
PD	PGD_s	rf	cv	800	1	3	0.965335946105177	0.967967929506391	0.97	FALSE	similar
PD	PGD_s	rf	cv	800	1	4	0.965335946105177	0.971906298829376	0.62	FALSE	similar
PD	PGD_s	rf	cv	800	2	3	0.973411204180435	0.967967929506391	0.45	FALSE	similar
PD	PGD_s	rf	cv	800	2	4	0.973411204180435	0.971906298829376	0.93	FALSE	similar
PD	PGD_s	rf	cv	800	3	4	0.967967929506391	0.971906298829376	0.54	FALSE	similar
PD	PGD_s	svm	test	800	1	2	0.979965517241379	0.979241379310345	0.93	FALSE	similar
PD	PGD_s	svm	test	800	1	3	0.979965517241379	0.986758620689655	0.29	FALSE	similar
PD	PGD_s	svm	test	800	1	4	0.979965517241379	0.977275862068965	0.94	FALSE	similar
PD	PGD_s	svm	test	800	2	3	0.979241379310345	0.986758620689655	0.26	FALSE	similar
PD	PGD_s	svm	test	800	2	4	0.979241379310345	0.977275862068965	0.89	FALSE	similar
PD	PGD_s	svm	test	800	3	4	0.986758620689655	0.977275862068965	0.18	FALSE	similar
PD	PGD_s	svm	cv	800	1	2	0.982639155716079	0.989792259023028	0.36	FALSE	similar
PD	PGD_s	svm	cv	800	1	3	0.982639155716079	0.985456850841466	0.62	FALSE	similar
PD	PGD_s	svm	cv	800	1	4	0.982639155716079	0.984457849842465	0.83	FALSE	similar
PD	PGD_s	svm	cv	800	2	3	0.989792259023028	0.985456850841466	0.3	FALSE	similar
PD	PGD_s	svm	cv	800	2	4	0.989792259023028	0.984457849842465	0.45	FALSE	similar
PD	PGD_s	svm	cv	800	3	4	0.985456850841466	0.984457849842465	0.84	FALSE	similar
PD	PGD_s	mlp	test	800	1	2	0.972758620689655	0.969965517241379	0.51	FALSE	similar
PD	PGD_s	mlp	test	800	1	3	0.972758620689655	0.975827586206896	0.5	FALSE	similar
PD	PGD_s	mlp	test	800	1	4	0.972758620689655	0.971275862068965	0.97	FALSE	similar
PD	PGD_s	mlp	test	800	2	3	0.969965517241379	0.975827586206896	0.42	FALSE	similar
PD	PGD_s	mlp	test	800	2	4	0.969965517241379	0.971275862068965	0.5	FALSE	similar
PD	PGD_s	mlp	test	800	3	4	0.975827586206896	0.971275862068965	0.42	FALSE	similar
PD	PGD_s	mlp	cv	800	1	2	0.984899715668946	0.988120853505469	0.79	FALSE	similar
PD	PGD_s	mlp	cv	800	1	3	0.984899715668946	0.986263736263736	0.95	FALSE	similar
PD	PGD_s	mlp	cv	800	1	4	0.984899715668946	0.985303158380081	0.61	FALSE	similar
PD	PGD_s	mlp	cv	800	2	3	0.988120853505469	0.986263736263736	0.65	FALSE	similar
PD	PGD_s	mlp	cv	800	2	4	0.988120853505469	0.985303158380081	0.52	FALSE	similar
PD	PGD_s	mlp	cv	800	3	4	0.986263736263736	0.985303158380081	0.65	FALSE	similar
PD	PGD_s	xgboost	test	800	1	2	0.973862068965517	0.969931034482759	0.82	FALSE	similar
PD	PGD_s	xgboost	test	800	1	3	0.973862068965517	0.983068965517241	0.4	FALSE	similar
PD	PGD_s	xgboost	test	800	1	4	0.973862068965517	0.963931034482759	0.41	FALSE	similar
PD	PGD_s	xgboost	test	800	2	3	0.969931034482759	0.983068965517241	0.19	FALSE	similar
PD	PGD_s	xgboost	test	800	2	4	0.969931034482759	0.963931034482759	0.75	FALSE	similar
PD	PGD_s	xgboost	test	800	3	4	0.983068965517241	0.963931034482759	0.02	TRUE	different
PD	PGD_s	xgboost	cv	800	1	2	0.965092599707984	0.969991546914624	0.8	FALSE	similar
PD	PGD_s	xgboost	cv	800	1	3	0.965092599707984	0.968441814595661	0.66	FALSE	similar
PD	PGD_s	xgboost	cv	800	1	4	0.965092599707984	0.97292451138605	0.64	FALSE	similar
PD	PGD_s	xgboost	cv	800	2	3	0.969991546914624	0.968441814595661	0.43	FALSE	similar
PD	PGD_s	xgboost	cv	800	2	4	0.969991546914624	0.97292451138605	0.88	FALSE	similar
PD	PGD_s	xgboost	cv	800	3	4	0.968441814595661	0.97292451138605	0.59	FALSE	similar
PD	PGD_s	desc	test	800	1	2	0.979896551724138	0.975896551724138	0.9	FALSE	similar
PD	PGD_s	desc	test	800	1	3	0.979896551724138	0.988103448275862	0.15	FALSE	similar
PD	PGD_s	desc	test	800	1	4	0.979896551724138	0.982275862068966	0.79	FALSE	similar
PD	PGD_s	desc	test	800	2	3	0.975896551724138	0.988103448275862	0.13	FALSE	similar
PD	PGD_s	desc	test	800	2	4	0.975896551724138	0.982275862068966	0.87	FALSE	similar
PD	PGD_s	desc	test	800	3	4	0.988103448275862	0.982275862068966	0.52	FALSE	similar
PD	PGD_s	desc	cv	800	1	2	1	1	1	FALSE	similar
PD	PGD_s	desc	cv	800	1	3	1	1	1	FALSE	similar
PD	PGD_s	desc	cv	800	1	4	1	1	1	FALSE	similar
PD	PGD_s	desc	cv	800	2	3	1	1	1	FALSE	similar
PD	PGD_s	desc	cv	800	2	4	1	1	1	FALSE	similar
PD	PGD_s	desc	cv	800	3	4	1	1	1	FALSE	similar
PD	PGD_s	desp	test	800	1	2	0.97848275862069	0.980103448275862	0.92	FALSE	similar
PD	PGD_s	desp	test	800	1	3	0.97848275862069	0.98848275862069	0.16	FALSE	similar
PD	PGD_s	desp	test	800	1	4	0.97848275862069	0.977448275862069	1	FALSE	similar
PD	PGD_s	desp	test	800	2	3	0.980103448275862	0.98848275862069	0.24	FALSE	similar
PD	PGD_s	desp	test	800	2	4	0.980103448275862	0.977448275862069	0.97	FALSE	similar
PD	PGD_s	desp	test	800	3	4	0.98848275862069	0.977448275862069	0.2	FALSE	similar
PD	PGD_s	desp	cv	800	1	2	1	1	1	FALSE	similar
PD	PGD_s	desp	cv	800	1	3	1	1	1	FALSE	similar
PD	PGD_s	desp	cv	800	1	4	1	1	1	FALSE	similar
PD	PGD_s	desp	cv	800	2	3	1	1	1	FALSE	similar
PD	PGD_s	desp	cv	800	2	4	1	1	1	FALSE	similar
PD	PGD_s	desp	cv	800	3	4	1	1	1	FALSE	similar
PD	PGD_s	knorae	test	800	1	2	0.977103448275862	0.979896551724138	0.76	FALSE	similar
PD	PGD_s	knorae	test	800	1	3	0.977103448275862	0.987620689655172	0.14	FALSE	similar
PD	PGD_s	knorae	test	800	1	4	0.977103448275862	0.976379310344828	0.95	FALSE	similar
PD	PGD_s	knorae	test	800	2	3	0.979896551724138	0.987620689655172	0.34	FALSE	similar
PD	PGD_s	knorae	test	800	2	4	0.979896551724138	0.976379310344828	0.92	FALSE	similar
PD	PGD_s	knorae	test	800	3	4	0.987620689655172	0.976379310344828	0.16	FALSE	similar
PD	PGD_s	knorae	cv	800	1	2	1	1	1	FALSE	similar
PD	PGD_s	knorae	cv	800	1	3	1	1	1	FALSE	similar
PD	PGD_s	knorae	cv	800	1	4	1	1	1	FALSE	similar
PD	PGD_s	knorae	cv	800	2	3	1	1	1	FALSE	similar
PD	PGD_s	knorae	cv	800	2	4	1	1	1	FALSE	similar
PD	PGD_s	knorae	cv	800	3	4	1	1	1	FALSE	similar
PD	PGD_s	knorau	test	800	1	2	0.978586206896552	0.977103448275862	0.91	FALSE	similar
PD	PGD_s	knorau	test	800	1	3	0.978586206896552	0.986068965517241	0.08	FALSE	similar
PD	PGD_s	knorau	test	800	1	4	0.978586206896552	0.982931034482759	0.82	FALSE	similar
PD	PGD_s	knorau	test	800	2	3	0.977103448275862	0.986068965517241	0.3	FALSE	similar
PD	PGD_s	knorau	test	800	2	4	0.977103448275862	0.982931034482759	0.76	FALSE	similar
PD	PGD_s	knorau	test	800	3	4	0.986068965517241	0.982931034482759	0.23	FALSE	similar
PD	PGD_s	knorau	cv	800	1	2	1	1	1	FALSE	similar
PD	PGD_s	knorau	cv	800	1	3	1	1	1	FALSE	similar
PD	PGD_s	knorau	cv	800	1	4	1	1	1	FALSE	similar
PD	PGD_s	knorau	cv	800	2	3	1	1	1	FALSE	similar
PD	PGD_s	knorau	cv	800	2	4	1	1	1	FALSE	similar
PD	PGD_s	knorau	cv	800	3	4	1	1	1	FALSE	similar
PD	PGD_s	knn	test	600	1	2	0.937	0.942275862068966	0.73	FALSE	similar
PD	PGD_s	knn	test	600	1	3	0.937	0.953931034482759	0.81	FALSE	similar
PD	PGD_s	knn	test	600	1	4	0.937	0.933758620689655	0.68	FALSE	similar
PD	PGD_s	knn	test	600	2	3	0.942275862068966	0.953931034482759	0.39	FALSE	similar
PD	PGD_s	knn	test	600	2	4	0.942275862068966	0.933758620689655	0.96	FALSE	similar
PD	PGD_s	knn	test	600	3	4	0.953931034482759	0.933758620689655	0.41	FALSE	similar
PD	PGD_s	knn	cv	600	1	2	0.937549629857322	0.957805015497323	0.17	FALSE	similar
PD	PGD_s	knn	cv	600	1	3	0.937549629857322	0.951324316708932	0.23	FALSE	similar
PD	PGD_s	knn	cv	600	1	4	0.937549629857322	0.954936089551474	0.12	FALSE	similar
PD	PGD_s	knn	cv	600	2	3	0.957805015497323	0.951324316708932	0.65	FALSE	similar
PD	PGD_s	knn	cv	600	2	4	0.957805015497323	0.954936089551474	0.77	FALSE	similar
PD	PGD_s	knn	cv	600	3	4	0.951324316708932	0.954936089551474	0.93	FALSE	similar
PD	PGD_s	rf	test	600	1	2	0.966448275862069	0.978068965517241	0.4	FALSE	similar
PD	PGD_s	rf	test	600	1	3	0.966448275862069	0.976310344827586	0.5	FALSE	similar
PD	PGD_s	rf	test	600	1	4	0.966448275862069	0.964965517241379	0.94	FALSE	similar
PD	PGD_s	rf	test	600	2	3	0.978068965517241	0.976310344827586	0.94	FALSE	similar
PD	PGD_s	rf	test	600	2	4	0.978068965517241	0.964965517241379	0.39	FALSE	similar
PD	PGD_s	rf	test	600	3	4	0.976310344827586	0.964965517241379	0.5	FALSE	similar
PD	PGD_s	rf	cv	600	1	2	0.965822638899562	0.977688977688978	0.13	FALSE	similar
PD	PGD_s	rf	cv	600	1	3	0.965822638899562	0.970964932503394	0.79	FALSE	similar
PD	PGD_s	rf	cv	600	1	4	0.965822638899562	0.972015164322857	0.72	FALSE	similar
PD	PGD_s	rf	cv	600	2	3	0.977688977688978	0.970964932503394	0.35	FALSE	similar
PD	PGD_s	rf	cv	600	2	4	0.977688977688978	0.972015164322857	0.67	FALSE	similar
PD	PGD_s	rf	cv	600	3	4	0.970964932503394	0.972015164322857	0.7	FALSE	similar
PD	PGD_s	svm	test	600	1	2	0.98151724137931	0.980448275862069	0.92	FALSE	similar
PD	PGD_s	svm	test	600	1	3	0.98151724137931	0.987103448275862	0.44	FALSE	similar
PD	PGD_s	svm	test	600	1	4	0.98151724137931	0.976586206896552	0.92	FALSE	similar
PD	PGD_s	svm	test	600	2	3	0.980448275862069	0.987103448275862	0.16	FALSE	similar
PD	PGD_s	svm	test	600	2	4	0.980448275862069	0.976586206896552	0.79	FALSE	similar
PD	PGD_s	svm	test	600	3	4	0.987103448275862	0.976586206896552	0.21	FALSE	similar
PD	PGD_s	svm	cv	600	1	2	0.986417428725121	0.991534106918722	0.28	FALSE	similar
PD	PGD_s	svm	cv	600	1	3	0.986417428725121	0.987634160711084	0.87	FALSE	similar
PD	PGD_s	svm	cv	600	1	4	0.986417428725121	0.987012987012987	0.97	FALSE	similar
PD	PGD_s	svm	cv	600	2	3	0.991534106918722	0.987634160711084	0.26	FALSE	similar
PD	PGD_s	svm	cv	600	2	4	0.991534106918722	0.987012987012987	0.44	FALSE	similar
PD	PGD_s	svm	cv	600	3	4	0.987634160711084	0.987012987012987	0.69	FALSE	similar
PD	PGD_s	mlp	test	600	1	2	0.972103448275862	0.97151724137931	1	FALSE	similar
PD	PGD_s	mlp	test	600	1	3	0.972103448275862	0.97751724137931	0.82	FALSE	similar
PD	PGD_s	mlp	test	600	1	4	0.972103448275862	0.972551724137931	0.67	FALSE	similar
PD	PGD_s	mlp	test	600	2	3	0.97151724137931	0.97751724137931	0.42	FALSE	similar
PD	PGD_s	mlp	test	600	2	4	0.97151724137931	0.972551724137931	0.46	FALSE	similar
PD	PGD_s	mlp	test	600	3	4	0.97751724137931	0.972551724137931	0.41	FALSE	similar
PD	PGD_s	mlp	cv	600	1	2	0.990714413791337	0.993224723993955	0.57	FALSE	similar
PD	PGD_s	mlp	cv	600	1	3	0.990714413791337	0.98758933374318	0.75	FALSE	similar
PD	PGD_s	mlp	cv	600	1	4	0.990714413791337	0.989824278285817	0.96	FALSE	similar
PD	PGD_s	mlp	cv	600	2	3	0.993224723993955	0.98758933374318	0.26	FALSE	similar
PD	PGD_s	mlp	cv	600	2	4	0.993224723993955	0.989824278285817	0.72	FALSE	similar
PD	PGD_s	mlp	cv	600	3	4	0.98758933374318	0.989824278285817	0.95	FALSE	similar
PD	PGD_s	xgboost	test	600	1	2	0.970413793103448	0.970862068965517	1	FALSE	similar
PD	PGD_s	xgboost	test	600	1	3	0.970413793103448	0.979344827586207	0.66	FALSE	similar
PD	PGD_s	xgboost	test	600	1	4	0.970413793103448	0.967931034482759	0.72	FALSE	similar
PD	PGD_s	xgboost	test	600	2	3	0.970862068965517	0.979344827586207	0.49	FALSE	similar
PD	PGD_s	xgboost	test	600	2	4	0.970862068965517	0.967931034482759	0.65	FALSE	similar
PD	PGD_s	xgboost	test	600	3	4	0.979344827586207	0.967931034482759	0.29	FALSE	similar
PD	PGD_s	xgboost	cv	600	1	2	0.966808832193448	0.972732395809319	0.67	FALSE	similar
PD	PGD_s	xgboost	cv	600	1	3	0.966808832193448	0.969191065344912	0.91	FALSE	similar
PD	PGD_s	xgboost	cv	600	1	4	0.966808832193448	0.972713184251646	0.91	FALSE	similar
PD	PGD_s	xgboost	cv	600	2	3	0.972732395809319	0.969191065344912	0.4	FALSE	similar
PD	PGD_s	xgboost	cv	600	2	4	0.972732395809319	0.972713184251646	0.64	FALSE	similar
PD	PGD_s	xgboost	cv	600	3	4	0.969191065344912	0.972713184251646	0.5	FALSE	similar
PD	PGD_s	desc	test	600	1	2	0.973344827586207	0.97348275862069	0.89	FALSE	similar
PD	PGD_s	desc	test	600	1	3	0.973344827586207	0.987758620689655	0.15	FALSE	similar
PD	PGD_s	desc	test	600	1	4	0.973344827586207	0.976034482758621	0.97	FALSE	similar
PD	PGD_s	desc	test	600	2	3	0.97348275862069	0.987758620689655	0.14	FALSE	similar
PD	PGD_s	desc	test	600	2	4	0.97348275862069	0.976034482758621	0.94	FALSE	similar
PD	PGD_s	desc	test	600	3	4	0.987758620689655	0.976034482758621	0.09	FALSE	similar
PD	PGD_s	desc	cv	600	1	2	1	1	1	FALSE	similar
PD	PGD_s	desc	cv	600	1	3	1	1	1	FALSE	similar
PD	PGD_s	desc	cv	600	1	4	1	1	1	FALSE	similar
PD	PGD_s	desc	cv	600	2	3	1	1	1	FALSE	similar
PD	PGD_s	desc	cv	600	2	4	1	1	1	FALSE	similar
PD	PGD_s	desc	cv	600	3	4	1	1	1	FALSE	similar
PD	PGD_s	desp	test	600	1	2	0.978620689655172	0.978103448275862	0.97	FALSE	similar
PD	PGD_s	desp	test	600	1	3	0.978620689655172	0.987965517241379	0.21	FALSE	similar
PD	PGD_s	desp	test	600	1	4	0.978620689655172	0.97648275862069	0.97	FALSE	similar
PD	PGD_s	desp	test	600	2	3	0.978103448275862	0.987965517241379	0.27	FALSE	similar
PD	PGD_s	desp	test	600	2	4	0.978103448275862	0.97648275862069	0.95	FALSE	similar
PD	PGD_s	desp	test	600	3	4	0.987965517241379	0.97648275862069	0.15	FALSE	similar
PD	PGD_s	desp	cv	600	1	2	1	1	1	FALSE	similar
PD	PGD_s	desp	cv	600	1	3	1	1	1	FALSE	similar
PD	PGD_s	desp	cv	600	1	4	1	1	1	FALSE	similar
PD	PGD_s	desp	cv	600	2	3	1	1	1	FALSE	similar
PD	PGD_s	desp	cv	600	2	4	1	1	1	FALSE	similar
PD	PGD_s	desp	cv	600	3	4	1	1	1	FALSE	similar
PD	PGD_s	knorae	test	600	1	2	0.977931034482759	0.979310344827586	0.9	FALSE	similar
PD	PGD_s	knorae	test	600	1	3	0.977931034482759	0.987827586206897	0.22	FALSE	similar
PD	PGD_s	knorae	test	600	1	4	0.977931034482759	0.976413793103448	0.98	FALSE	similar
PD	PGD_s	knorae	test	600	2	3	0.979310344827586	0.987827586206897	0.44	FALSE	similar
PD	PGD_s	knorae	test	600	2	4	0.979310344827586	0.976413793103448	0.96	FALSE	similar
PD	PGD_s	knorae	test	600	3	4	0.987827586206897	0.976413793103448	0.13	FALSE	similar
PD	PGD_s	knorae	cv	600	1	2	1	1	1	FALSE	similar
PD	PGD_s	knorae	cv	600	1	3	1	1	1	FALSE	similar
PD	PGD_s	knorae	cv	600	1	4	1	1	1	FALSE	similar
PD	PGD_s	knorae	cv	600	2	3	1	1	1	FALSE	similar
PD	PGD_s	knorae	cv	600	2	4	1	1	1	FALSE	similar
PD	PGD_s	knorae	cv	600	3	4	1	1	1	FALSE	similar
PD	PGD_s	knorau	test	600	1	2	0.979034482758621	0.978068965517241	0.99	FALSE	similar
PD	PGD_s	knorau	test	600	1	3	0.979034482758621	0.981965517241379	0.2	FALSE	similar
PD	PGD_s	knorau	test	600	1	4	0.979034482758621	0.97651724137931	0.87	FALSE	similar
PD	PGD_s	knorau	test	600	2	3	0.978068965517241	0.981965517241379	0.46	FALSE	similar
PD	PGD_s	knorau	test	600	2	4	0.978068965517241	0.97651724137931	0.99	FALSE	similar
PD	PGD_s	knorau	test	600	3	4	0.981965517241379	0.97651724137931	0.29	FALSE	similar
PD	PGD_s	knorau	cv	600	1	2	1	1	1	FALSE	similar
PD	PGD_s	knorau	cv	600	1	3	1	1	1	FALSE	similar
PD	PGD_s	knorau	cv	600	1	4	1	1	1	FALSE	similar
PD	PGD_s	knorau	cv	600	2	3	1	1	1	FALSE	similar
PD	PGD_s	knorau	cv	600	2	4	1	1	1	FALSE	similar
PD	PGD_s	knorau	cv	600	3	4	1	1	1	FALSE	similar
PD	PGD_s	knn	test	100	1	2	0.935586206896552	0.924379310344828	0.31	FALSE	similar
PD	PGD_s	knn	test	100	1	3	0.935586206896552	0.945758620689655	0.39	FALSE	similar
PD	PGD_s	knn	test	100	1	4	0.935586206896552	0.938862068965517	0.47	FALSE	similar
PD	PGD_s	knn	test	100	2	3	0.924379310344828	0.945758620689655	0.59	FALSE	similar
PD	PGD_s	knn	test	100	2	4	0.924379310344828	0.938862068965517	0.61	FALSE	similar
PD	PGD_s	knn	test	100	3	4	0.945758620689655	0.938862068965517	0.99	FALSE	similar
PD	PGD_s	knn	cv	100	1	2	0.964253695022926	0.962511847127232	0.97	FALSE	similar
PD	PGD_s	knn	cv	100	1	3	0.964253695022926	0.973488050411127	0.4	FALSE	similar
PD	PGD_s	knn	cv	100	1	4	0.964253695022926	0.976862880709035	0.56	FALSE	similar
PD	PGD_s	knn	cv	100	2	3	0.962511847127232	0.973488050411127	0.39	FALSE	similar
PD	PGD_s	knn	cv	100	2	4	0.962511847127232	0.976862880709035	0.46	FALSE	similar
PD	PGD_s	knn	cv	100	3	4	0.973488050411127	0.976862880709035	0.44	FALSE	similar
PD	PGD_s	rf	test	100	1	2	0.971551724137931	0.979	0.67	FALSE	similar
PD	PGD_s	rf	test	100	1	3	0.971551724137931	0.980448275862069	0.73	FALSE	similar
PD	PGD_s	rf	test	100	1	4	0.971551724137931	0.963655172413793	0.92	FALSE	similar
PD	PGD_s	rf	test	100	2	3	0.979	0.980448275862069	0.71	FALSE	similar
PD	PGD_s	rf	test	100	2	4	0.979	0.963655172413793	0.33	FALSE	similar
PD	PGD_s	rf	test	100	3	4	0.980448275862069	0.963655172413793	0.27	FALSE	similar
PD	PGD_s	rf	cv	100	1	2	0.971701375547529	0.98066036527575	0.22	FALSE	similar
PD	PGD_s	rf	cv	100	1	3	0.971701375547529	0.977797843182459	0.67	FALSE	similar
PD	PGD_s	rf	cv	100	1	4	0.971701375547529	0.980698788391096	0.22	FALSE	similar
PD	PGD_s	rf	cv	100	2	3	0.98066036527575	0.977797843182459	0.31	FALSE	similar
PD	PGD_s	rf	cv	100	2	4	0.98066036527575	0.980698788391096	0.92	FALSE	similar
PD	PGD_s	rf	cv	100	3	4	0.977797843182459	0.980698788391096	0.48	FALSE	similar
PD	PGD_s	svm	test	100	1	2	0.968206896551724	0.978103448275862	0.59	FALSE	similar
PD	PGD_s	svm	test	100	1	3	0.968206896551724	0.985448275862069	0.1	FALSE	similar
PD	PGD_s	svm	test	100	1	4	0.968206896551724	0.973413793103448	0.49	FALSE	similar
PD	PGD_s	svm	test	100	2	3	0.978103448275862	0.985448275862069	0.46	FALSE	similar
PD	PGD_s	svm	test	100	2	4	0.978103448275862	0.973413793103448	0.46	FALSE	similar
PD	PGD_s	svm	test	100	3	4	0.985448275862069	0.973413793103448	0.39	FALSE	similar
PD	PGD_s	svm	cv	100	1	2	0.988101641947796	0.990375009605779	0.97	FALSE	similar
PD	PGD_s	svm	cv	100	1	3	0.988101641947796	0.989741028202567	0.93	FALSE	similar
PD	PGD_s	svm	cv	100	1	4	0.988101641947796	0.989683393529547	0.95	FALSE	similar
PD	PGD_s	svm	cv	100	2	3	0.990375009605779	0.989741028202567	0.97	FALSE	similar
PD	PGD_s	svm	cv	100	2	4	0.990375009605779	0.989683393529547	0.89	FALSE	similar
PD	PGD_s	svm	cv	100	3	4	0.989741028202567	0.989683393529547	0.8	FALSE	similar
PD	PGD_s	mlp	test	100	1	2	0.952896551724138	0.960758620689655	0.98	FALSE	similar
PD	PGD_s	mlp	test	100	1	3	0.952896551724138	0.98048275862069	0.13	FALSE	similar
PD	PGD_s	mlp	test	100	1	4	0.952896551724138	0.975103448275862	0.36	FALSE	similar
PD	PGD_s	mlp	test	100	2	3	0.960758620689655	0.98048275862069	0.19	FALSE	similar
PD	PGD_s	mlp	test	100	2	4	0.960758620689655	0.975103448275862	0.6	FALSE	similar
PD	PGD_s	mlp	test	100	3	4	0.98048275862069	0.975103448275862	0.51	FALSE	similar
PD	PGD_s	mlp	cv	100	1	2	0.985981966751198	0.986372601757217	0.67	FALSE	similar
PD	PGD_s	mlp	cv	100	1	3	0.985981966751198	0.987762237762238	0.89	FALSE	similar
PD	PGD_s	mlp	cv	100	1	4	0.985981966751198	0.985476062399139	0.68	FALSE	similar
PD	PGD_s	mlp	cv	100	2	3	0.986372601757217	0.987762237762238	0.84	FALSE	similar
PD	PGD_s	mlp	cv	100	2	4	0.986372601757217	0.985476062399139	0.95	FALSE	similar
PD	PGD_s	mlp	cv	100	3	4	0.987762237762238	0.985476062399139	0.92	FALSE	similar
PD	PGD_s	xgboost	test	100	1	2	0.972	0.972137931034483	0.9	FALSE	similar
PD	PGD_s	xgboost	test	100	1	3	0.972	0.982172413793103	0.39	FALSE	similar
PD	PGD_s	xgboost	test	100	1	4	0.972	0.963448275862069	0.6	FALSE	similar
PD	PGD_s	xgboost	test	100	2	3	0.972137931034483	0.982172413793103	0.58	FALSE	similar
PD	PGD_s	xgboost	test	100	2	4	0.972137931034483	0.963448275862069	0.56	FALSE	similar
PD	PGD_s	xgboost	test	100	3	4	0.982172413793103	0.963448275862069	0.11	FALSE	similar
PD	PGD_s	xgboost	cv	100	1	2	0.972892492123261	0.97801557416942	0.49	FALSE	similar
PD	PGD_s	xgboost	cv	100	1	3	0.972892492123261	0.976497861113246	0.78	FALSE	similar
PD	PGD_s	xgboost	cv	100	1	4	0.972892492123261	0.977176669484362	0.48	FALSE	similar
PD	PGD_s	xgboost	cv	100	2	3	0.97801557416942	0.976497861113246	0.8	FALSE	similar
PD	PGD_s	xgboost	cv	100	2	4	0.97801557416942	0.977176669484362	0.99	FALSE	similar
PD	PGD_s	xgboost	cv	100	3	4	0.976497861113246	0.977176669484362	0.82	FALSE	similar
PD	PGD_s	desc	test	100	1	2	0.968310344827586	0.981	0.45	FALSE	similar
PD	PGD_s	desc	test	100	1	3	0.968310344827586	0.982931034482759	0.23	FALSE	similar
PD	PGD_s	desc	test	100	1	4	0.968310344827586	0.970620689655172	0.97	FALSE	similar
PD	PGD_s	desc	test	100	2	3	0.981	0.982931034482759	0.99	FALSE	similar
PD	PGD_s	desc	test	100	2	4	0.981	0.970620689655172	0.44	FALSE	similar
PD	PGD_s	desc	test	100	3	4	0.982931034482759	0.970620689655172	0.29	FALSE	similar
PD	PGD_s	desc	cv	100	1	2	1	1	1	FALSE	similar
PD	PGD_s	desc	cv	100	1	3	1	1	1	FALSE	similar
PD	PGD_s	desc	cv	100	1	4	1	1	1	FALSE	similar
PD	PGD_s	desc	cv	100	2	3	1	1	1	FALSE	similar
PD	PGD_s	desc	cv	100	2	4	1	1	1	FALSE	similar
PD	PGD_s	desc	cv	100	3	4	1	1	1	FALSE	similar
PD	PGD_s	desp	test	100	1	2	0.972758620689655	0.978103448275862	0.88	FALSE	similar
PD	PGD_s	desp	test	100	1	3	0.972758620689655	0.984931034482759	0.34	FALSE	similar
PD	PGD_s	desp	test	100	1	4	0.972758620689655	0.974103448275862	0.97	FALSE	similar
PD	PGD_s	desp	test	100	2	3	0.978103448275862	0.984931034482759	0.69	FALSE	similar
PD	PGD_s	desp	test	100	2	4	0.978103448275862	0.974103448275862	0.84	FALSE	similar
PD	PGD_s	desp	test	100	3	4	0.984931034482759	0.974103448275862	0.35	FALSE	similar
PD	PGD_s	desp	cv	100	1	2	1	1	1	FALSE	similar
PD	PGD_s	desp	cv	100	1	3	1	1	1	FALSE	similar
PD	PGD_s	desp	cv	100	1	4	1	1	1	FALSE	similar
PD	PGD_s	desp	cv	100	2	3	1	1	1	FALSE	similar
PD	PGD_s	desp	cv	100	2	4	1	1	1	FALSE	similar
PD	PGD_s	desp	cv	100	3	4	1	1	1	FALSE	similar
PD	PGD_s	knorae	test	100	1	2	0.971931034482759	0.976068965517241	0.91	FALSE	similar
PD	PGD_s	knorae	test	100	1	3	0.971931034482759	0.985068965517241	0.28	FALSE	similar
PD	PGD_s	knorae	test	100	1	4	0.971931034482759	0.973206896551724	0.94	FALSE	similar
PD	PGD_s	knorae	test	100	2	3	0.976068965517241	0.985068965517241	0.53	FALSE	similar
PD	PGD_s	knorae	test	100	2	4	0.976068965517241	0.973206896551724	0.8	FALSE	similar
PD	PGD_s	knorae	test	100	3	4	0.985068965517241	0.973206896551724	0.31	FALSE	similar
PD	PGD_s	knorae	cv	100	1	2	1	1	1	FALSE	similar
PD	PGD_s	knorae	cv	100	1	3	1	1	1	FALSE	similar
PD	PGD_s	knorae	cv	100	1	4	1	1	1	FALSE	similar
PD	PGD_s	knorae	cv	100	2	3	1	1	1	FALSE	similar
PD	PGD_s	knorae	cv	100	2	4	1	1	1	FALSE	similar
PD	PGD_s	knorae	cv	100	3	4	1	1	1	FALSE	similar
PD	PGD_s	knorau	test	100	1	2	0.967551724137931	0.979206896551724	0.49	FALSE	similar
PD	PGD_s	knorau	test	100	1	3	0.967551724137931	0.983655172413793	0.11	FALSE	similar
PD	PGD_s	knorau	test	100	1	4	0.967551724137931	0.971620689655172	0.78	FALSE	similar
PD	PGD_s	knorau	test	100	2	3	0.979206896551724	0.983655172413793	0.81	FALSE	similar
PD	PGD_s	knorau	test	100	2	4	0.979206896551724	0.971620689655172	0.61	FALSE	similar
PD	PGD_s	knorau	test	100	3	4	0.983655172413793	0.971620689655172	0.38	FALSE	similar
PD	PGD_s	knorau	cv	100	1	2	1	1	1	FALSE	similar
PD	PGD_s	knorau	cv	100	1	3	1	1	1	FALSE	similar
PD	PGD_s	knorau	cv	100	1	4	1	1	1	FALSE	similar
PD	PGD_s	knorau	cv	100	2	3	1	1	1	FALSE	similar
PD	PGD_s	knorau	cv	100	2	4	1	1	1	FALSE	similar
PD	PGD_s	knorau	cv	100	3	4	1	1	1	FALSE	similar
PD	PGD_s	knn	test	400	1	2	0.921275862068966	0.942448275862069	0.19	FALSE	similar
PD	PGD_s	knn	test	400	1	3	0.921275862068966	0.966310344827586	0.07	FALSE	similar
PD	PGD_s	knn	test	400	1	4	0.921275862068966	0.929	0.27	FALSE	similar
PD	PGD_s	knn	test	400	2	3	0.942448275862069	0.966310344827586	0.65	FALSE	similar
PD	PGD_s	knn	test	400	2	4	0.942448275862069	0.929	0.85	FALSE	similar
PD	PGD_s	knn	test	400	3	4	0.966310344827586	0.929	0.24	FALSE	similar
PD	PGD_s	knn	cv	400	1	2	0.950741566126182	0.950946489408028	0.48	FALSE	similar
PD	PGD_s	knn	cv	400	1	3	0.950741566126182	0.955794205794206	0.5	FALSE	similar
PD	PGD_s	knn	cv	400	1	4	0.950741566126182	0.965752196521427	0.58	FALSE	similar
PD	PGD_s	knn	cv	400	2	3	0.950946489408028	0.955794205794206	0.16	FALSE	similar
PD	PGD_s	knn	cv	400	2	4	0.950946489408028	0.965752196521427	0.28	FALSE	similar
PD	PGD_s	knn	cv	400	3	4	0.955794205794206	0.965752196521427	0.5	FALSE	similar
PD	PGD_s	rf	test	400	1	2	0.970379310344828	0.97848275862069	0.42	FALSE	similar
PD	PGD_s	rf	test	400	1	3	0.970379310344828	0.974896551724138	0.75	FALSE	similar
PD	PGD_s	rf	test	400	1	4	0.970379310344828	0.967827586206897	0.96	FALSE	similar
PD	PGD_s	rf	test	400	2	3	0.97848275862069	0.974896551724138	0.82	FALSE	similar
PD	PGD_s	rf	test	400	2	4	0.97848275862069	0.967827586206897	0.52	FALSE	similar
PD	PGD_s	rf	test	400	3	4	0.974896551724138	0.967827586206897	0.89	FALSE	similar
PD	PGD_s	rf	cv	400	1	2	0.969972335356951	0.977996362611747	0.38	FALSE	similar
PD	PGD_s	rf	cv	400	1	3	0.969972335356951	0.975396398473322	0.6	FALSE	similar
PD	PGD_s	rf	cv	400	1	4	0.969972335356951	0.974967340351956	0.62	FALSE	similar
PD	PGD_s	rf	cv	400	2	3	0.977996362611747	0.975396398473322	0.88	FALSE	similar
PD	PGD_s	rf	cv	400	2	4	0.977996362611747	0.974967340351956	0.75	FALSE	similar
PD	PGD_s	rf	cv	400	3	4	0.975396398473322	0.974967340351956	0.75	FALSE	similar
PD	PGD_s	svm	test	400	1	2	0.979793103448276	0.980551724137931	0.89	FALSE	similar
PD	PGD_s	svm	test	400	1	3	0.979793103448276	0.985931034482759	0.75	FALSE	similar
PD	PGD_s	svm	test	400	1	4	0.979793103448276	0.976172413793103	0.62	FALSE	similar
PD	PGD_s	svm	test	400	2	3	0.980551724137931	0.985931034482759	0.47	FALSE	similar
PD	PGD_s	svm	test	400	2	4	0.980551724137931	0.976172413793103	0.54	FALSE	similar
PD	PGD_s	svm	test	400	3	4	0.985931034482759	0.976172413793103	0.23	FALSE	similar
PD	PGD_s	svm	cv	400	1	2	0.988665180972873	0.993006993006993	0.2	FALSE	similar
PD	PGD_s	svm	cv	400	1	3	0.988665180972873	0.989555316478393	0.93	FALSE	similar
PD	PGD_s	svm	cv	400	1	4	0.988665180972873	0.988876508107277	0.89	FALSE	similar
PD	PGD_s	svm	cv	400	2	3	0.993006993006993	0.989555316478393	0.36	FALSE	similar
PD	PGD_s	svm	cv	400	2	4	0.993006993006993	0.988876508107277	0.28	FALSE	similar
PD	PGD_s	svm	cv	400	3	4	0.989555316478393	0.988876508107277	0.78	FALSE	similar
PD	PGD_s	mlp	test	400	1	2	0.963448275862069	0.975034482758621	0.5	FALSE	similar
PD	PGD_s	mlp	test	400	1	3	0.963448275862069	0.969551724137931	0.82	FALSE	similar
PD	PGD_s	mlp	test	400	1	4	0.963448275862069	0.968137931034483	0.3	FALSE	similar
PD	PGD_s	mlp	test	400	2	3	0.975034482758621	0.969551724137931	0.22	FALSE	similar
PD	PGD_s	mlp	test	400	2	4	0.975034482758621	0.968137931034483	0.6	FALSE	similar
PD	PGD_s	mlp	test	400	3	4	0.969551724137931	0.968137931034483	0.16	FALSE	similar
PD	PGD_s	mlp	cv	400	1	2	0.989766643612797	0.992206511437281	0.23	FALSE	similar
PD	PGD_s	mlp	cv	400	1	3	0.989766643612797	0.990861702400164	0.82	FALSE	similar
PD	PGD_s	mlp	cv	400	1	4	0.989766643612797	0.989094239094239	0.33	FALSE	similar
PD	PGD_s	mlp	cv	400	2	3	0.992206511437281	0.990861702400164	0.75	FALSE	similar
PD	PGD_s	mlp	cv	400	2	4	0.992206511437281	0.989094239094239	0.3	FALSE	similar
PD	PGD_s	mlp	cv	400	3	4	0.990861702400164	0.989094239094239	0.66	FALSE	similar
PD	PGD_s	xgboost	test	400	1	2	0.973103448275862	0.976206896551724	0.66	FALSE	similar
PD	PGD_s	xgboost	test	400	1	3	0.973103448275862	0.97848275862069	0.98	FALSE	similar
PD	PGD_s	xgboost	test	400	1	4	0.973103448275862	0.969586206896552	0.33	FALSE	similar
PD	PGD_s	xgboost	test	400	2	3	0.976206896551724	0.97848275862069	0.73	FALSE	similar
PD	PGD_s	xgboost	test	400	2	4	0.976206896551724	0.969586206896552	0.67	FALSE	similar
PD	PGD_s	xgboost	test	400	3	4	0.97848275862069	0.969586206896552	0.19	FALSE	similar
PD	PGD_s	xgboost	cv	400	1	2	0.969331950101181	0.97189349112426	0.73	FALSE	similar
PD	PGD_s	xgboost	cv	400	1	3	0.969331950101181	0.970760009221548	0.98	FALSE	similar
PD	PGD_s	xgboost	cv	400	1	4	0.969331950101181	0.97122749045826	0.92	FALSE	similar
PD	PGD_s	xgboost	cv	400	2	3	0.97189349112426	0.970760009221548	0.47	FALSE	similar
PD	PGD_s	xgboost	cv	400	2	4	0.97189349112426	0.97122749045826	0.86	FALSE	similar
PD	PGD_s	xgboost	cv	400	3	4	0.970760009221548	0.97122749045826	0.54	FALSE	similar
PD	PGD_s	desc	test	400	1	2	0.98148275862069	0.975793103448276	0.91	FALSE	similar
PD	PGD_s	desc	test	400	1	3	0.98148275862069	0.98351724137931	0.38	FALSE	similar
PD	PGD_s	desc	test	400	1	4	0.98148275862069	0.980758620689655	0.88	FALSE	similar
PD	PGD_s	desc	test	400	2	3	0.975793103448276	0.98351724137931	0.28	FALSE	similar
PD	PGD_s	desc	test	400	2	4	0.975793103448276	0.980758620689655	0.89	FALSE	similar
PD	PGD_s	desc	test	400	3	4	0.98351724137931	0.980758620689655	0.39	FALSE	similar
PD	PGD_s	desc	cv	400	1	2	1	1	1	FALSE	similar
PD	PGD_s	desc	cv	400	1	3	1	1	1	FALSE	similar
PD	PGD_s	desc	cv	400	1	4	1	1	1	FALSE	similar
PD	PGD_s	desc	cv	400	2	3	1	1	1	FALSE	similar
PD	PGD_s	desc	cv	400	2	4	1	1	1	FALSE	similar
PD	PGD_s	desc	cv	400	3	4	1	1	1	FALSE	similar
PD	PGD_s	desp	test	400	1	2	0.977413793103448	0.980586206896552	0.97	FALSE	similar
PD	PGD_s	desp	test	400	1	3	0.977413793103448	0.99048275862069	0.16	FALSE	similar
PD	PGD_s	desp	test	400	1	4	0.977413793103448	0.974034482758621	0.94	FALSE	similar
PD	PGD_s	desp	test	400	2	3	0.980586206896552	0.99048275862069	0.17	FALSE	similar
PD	PGD_s	desp	test	400	2	4	0.980586206896552	0.974034482758621	0.67	FALSE	similar
PD	PGD_s	desp	test	400	3	4	0.99048275862069	0.974034482758621	0.04	TRUE	different
PD	PGD_s	desp	cv	400	1	2	1	1	1	FALSE	similar
PD	PGD_s	desp	cv	400	1	3	1	1	1	FALSE	similar
PD	PGD_s	desp	cv	400	1	4	1	1	1	FALSE	similar
PD	PGD_s	desp	cv	400	2	3	1	1	1	FALSE	similar
PD	PGD_s	desp	cv	400	2	4	1	1	1	FALSE	similar
PD	PGD_s	desp	cv	400	3	4	1	1	1	FALSE	similar
PD	PGD_s	knorae	test	400	1	2	0.977862068965517	0.980034482758621	0.95	FALSE	similar
PD	PGD_s	knorae	test	400	1	3	0.977862068965517	0.987931034482759	0.28	FALSE	similar
PD	PGD_s	knorae	test	400	1	4	0.977862068965517	0.976	0.96	FALSE	similar
PD	PGD_s	knorae	test	400	2	3	0.980034482758621	0.987931034482759	0.25	FALSE	similar
PD	PGD_s	knorae	test	400	2	4	0.980034482758621	0.976	0.51	FALSE	similar
PD	PGD_s	knorae	test	400	3	4	0.987931034482759	0.976	0.2	FALSE	similar
PD	PGD_s	knorae	cv	400	1	2	1	1	1	FALSE	similar
PD	PGD_s	knorae	cv	400	1	3	1	1	1	FALSE	similar
PD	PGD_s	knorae	cv	400	1	4	1	1	1	FALSE	similar
PD	PGD_s	knorae	cv	400	2	3	1	1	1	FALSE	similar
PD	PGD_s	knorae	cv	400	2	4	1	1	1	FALSE	similar
PD	PGD_s	knorae	cv	400	3	4	1	1	1	FALSE	similar
PD	PGD_s	knorau	test	400	1	2	0.982689655172414	0.976724137931035	0.86	FALSE	similar
PD	PGD_s	knorau	test	400	1	3	0.982689655172414	0.987724137931034	0.38	FALSE	similar
PD	PGD_s	knorau	test	400	1	4	0.982689655172414	0.977310344827586	0.81	FALSE	similar
PD	PGD_s	knorau	test	400	2	3	0.976724137931035	0.987724137931034	0.24	FALSE	similar
PD	PGD_s	knorau	test	400	2	4	0.976724137931035	0.977310344827586	0.69	FALSE	similar
PD	PGD_s	knorau	test	400	3	4	0.987724137931034	0.977310344827586	0.14	FALSE	similar
PD	PGD_s	knorau	cv	400	1	2	1	1	1	FALSE	similar
PD	PGD_s	knorau	cv	400	1	3	1	1	1	FALSE	similar
PD	PGD_s	knorau	cv	400	1	4	1	1	1	FALSE	similar
PD	PGD_s	knorau	cv	400	2	3	1	1	1	FALSE	similar
PD	PGD_s	knorau	cv	400	2	4	1	1	1	FALSE	similar
PD	PGD_s	knorau	cv	400	3	4	1	1	1	FALSE	similar
PD	PGD_s	knn	test	200	1	2	0.934413793103448	0.945724137931034	0.89	FALSE	similar
PD	PGD_s	knn	test	200	1	3	0.934413793103448	0.951	0.9	FALSE	similar
PD	PGD_s	knn	test	200	1	4	0.934413793103448	0.928103448275862	1	FALSE	similar
PD	PGD_s	knn	test	200	2	3	0.945724137931034	0.951	0.92	FALSE	similar
PD	PGD_s	knn	test	200	2	4	0.945724137931034	0.928103448275862	0.87	FALSE	similar
PD	PGD_s	knn	test	200	3	4	0.951	0.928103448275862	0.7	FALSE	similar
PD	PGD_s	knn	cv	200	1	2	0.966667947437178	0.954833627910551	0.11	FALSE	similar
PD	PGD_s	knn	cv	200	1	3	0.966667947437178	0.960001536924614	0.9	FALSE	similar
PD	PGD_s	knn	cv	200	1	4	0.966667947437178	0.963965521657829	0.47	FALSE	similar
PD	PGD_s	knn	cv	200	2	3	0.954833627910551	0.960001536924614	0.13	FALSE	similar
PD	PGD_s	knn	cv	200	2	4	0.954833627910551	0.963965521657829	0.41	FALSE	similar
PD	PGD_s	knn	cv	200	3	4	0.960001536924614	0.963965521657829	0.45	FALSE	similar
PD	PGD_s	rf	test	200	1	2	0.967931034482759	0.976931034482759	0.69	FALSE	similar
PD	PGD_s	rf	test	200	1	3	0.967931034482759	0.97648275862069	0.53	FALSE	similar
PD	PGD_s	rf	test	200	1	4	0.967931034482759	0.969379310344828	0.93	FALSE	similar
PD	PGD_s	rf	test	200	2	3	0.976931034482759	0.97648275862069	0.92	FALSE	similar
PD	PGD_s	rf	test	200	2	4	0.976931034482759	0.969379310344828	0.83	FALSE	similar
PD	PGD_s	rf	test	200	3	4	0.97648275862069	0.969379310344828	0.51	FALSE	similar
PD	PGD_s	rf	cv	200	1	2	0.974160454929686	0.982869694408156	0.38	FALSE	similar
PD	PGD_s	rf	cv	200	1	3	0.974160454929686	0.976203283895592	0.92	FALSE	similar
PD	PGD_s	rf	cv	200	1	4	0.974160454929686	0.98001998001998	0.29	FALSE	similar
PD	PGD_s	rf	cv	200	2	3	0.982869694408156	0.976203283895592	0.41	FALSE	similar
PD	PGD_s	rf	cv	200	2	4	0.982869694408156	0.98001998001998	0.67	FALSE	similar
PD	PGD_s	rf	cv	200	3	4	0.976203283895592	0.98001998001998	0.51	FALSE	similar
PD	PGD_s	svm	test	200	1	2	0.976586206896552	0.979862068965517	0.98	FALSE	similar
PD	PGD_s	svm	test	200	1	3	0.976586206896552	0.988068965517241	0.3	FALSE	similar
PD	PGD_s	svm	test	200	1	4	0.976586206896552	0.973344827586207	0.57	FALSE	similar
PD	PGD_s	svm	test	200	2	3	0.979862068965517	0.988068965517241	0.42	FALSE	similar
PD	PGD_s	svm	test	200	2	4	0.979862068965517	0.973344827586207	0.45	FALSE	similar
PD	PGD_s	svm	test	200	3	4	0.988068965517241	0.973344827586207	0.18	FALSE	similar
PD	PGD_s	svm	cv	200	1	2	0.988908527370066	0.993871513102282	0.34	FALSE	similar
PD	PGD_s	svm	cv	200	1	3	0.988908527370066	0.990688798381106	0.94	FALSE	similar
PD	PGD_s	svm	cv	200	1	4	0.988908527370066	0.989561720330951	0.69	FALSE	similar
PD	PGD_s	svm	cv	200	2	3	0.993871513102282	0.990688798381106	0.52	FALSE	similar
PD	PGD_s	svm	cv	200	2	4	0.993871513102282	0.989561720330951	0.49	FALSE	similar
PD	PGD_s	svm	cv	200	3	4	0.990688798381106	0.989561720330951	0.69	FALSE	similar
PD	PGD_s	mlp	test	200	1	2	0.958379310344828	0.972275862068966	0.78	FALSE	similar
PD	PGD_s	mlp	test	200	1	3	0.958379310344828	0.976068965517241	0.38	FALSE	similar
PD	PGD_s	mlp	test	200	1	4	0.958379310344828	0.970068965517241	0.48	FALSE	similar
PD	PGD_s	mlp	test	200	2	3	0.972275862068966	0.976068965517241	0.91	FALSE	similar
PD	PGD_s	mlp	test	200	2	4	0.972275862068966	0.970068965517241	0.65	FALSE	similar
PD	PGD_s	mlp	test	200	3	4	0.976068965517241	0.970068965517241	0.54	FALSE	similar
PD	PGD_s	mlp	cv	200	1	2	0.991303568226645	0.995139475908707	0.67	FALSE	similar
PD	PGD_s	mlp	cv	200	1	3	0.991303568226645	0.987717410794334	0.84	FALSE	similar
PD	PGD_s	mlp	cv	200	1	4	0.991303568226645	0.988761238761239	0.69	FALSE	similar
PD	PGD_s	mlp	cv	200	2	3	0.995139475908707	0.987717410794334	0.3	FALSE	similar
PD	PGD_s	mlp	cv	200	2	4	0.995139475908707	0.988761238761239	0.21	FALSE	similar
PD	PGD_s	mlp	cv	200	3	4	0.987717410794334	0.988761238761239	0.84	FALSE	similar
PD	PGD_s	xgboost	test	200	1	2	0.978655172413793	0.968206896551724	0.47	FALSE	similar
PD	PGD_s	xgboost	test	200	1	3	0.978655172413793	0.981275862068966	0.98	FALSE	similar
PD	PGD_s	xgboost	test	200	1	4	0.978655172413793	0.967	0.17	FALSE	similar
PD	PGD_s	xgboost	test	200	2	3	0.968206896551724	0.981275862068966	0.32	FALSE	similar
PD	PGD_s	xgboost	test	200	2	4	0.968206896551724	0.967	0.74	FALSE	similar
PD	PGD_s	xgboost	test	200	3	4	0.981275862068966	0.967	0.05	FALSE	similar
PD	PGD_s	xgboost	cv	200	1	2	0.972540280232588	0.976036783729091	0.51	FALSE	similar
PD	PGD_s	xgboost	cv	200	1	3	0.972540280232588	0.975665360280745	0.98	FALSE	similar
PD	PGD_s	xgboost	cv	200	1	4	0.972540280232588	0.977714593099208	0.56	FALSE	similar
PD	PGD_s	xgboost	cv	200	2	3	0.976036783729091	0.975665360280745	0.76	FALSE	similar
PD	PGD_s	xgboost	cv	200	2	4	0.976036783729091	0.977714593099208	0.75	FALSE	similar
PD	PGD_s	xgboost	cv	200	3	4	0.975665360280745	0.977714593099208	0.52	FALSE	similar
PD	PGD_s	desc	test	200	1	2	0.974034482758621	0.972931034482759	0.98	FALSE	similar
PD	PGD_s	desc	test	200	1	3	0.974034482758621	0.986586206896552	0.15	FALSE	similar
PD	PGD_s	desc	test	200	1	4	0.974034482758621	0.973413793103448	0.85	FALSE	similar
PD	PGD_s	desc	test	200	2	3	0.972931034482759	0.986586206896552	0.26	FALSE	similar
PD	PGD_s	desc	test	200	2	4	0.972931034482759	0.973413793103448	0.69	FALSE	similar
PD	PGD_s	desc	test	200	3	4	0.986586206896552	0.973413793103448	0.26	FALSE	similar
PD	PGD_s	desc	cv	200	1	2	1	1	1	FALSE	similar
PD	PGD_s	desc	cv	200	1	3	1	1	1	FALSE	similar
PD	PGD_s	desc	cv	200	1	4	1	1	1	FALSE	similar
PD	PGD_s	desc	cv	200	2	3	1	1	1	FALSE	similar
PD	PGD_s	desc	cv	200	2	4	1	1	1	FALSE	similar
PD	PGD_s	desc	cv	200	3	4	1	1	1	FALSE	similar
PD	PGD_s	desp	test	200	1	2	0.97748275862069	0.979103448275862	0.99	FALSE	similar
PD	PGD_s	desp	test	200	1	3	0.97748275862069	0.986758620689655	0.17	FALSE	similar
PD	PGD_s	desp	test	200	1	4	0.97748275862069	0.973724137931035	0.7	FALSE	similar
PD	PGD_s	desp	test	200	2	3	0.979103448275862	0.986758620689655	0.21	FALSE	similar
PD	PGD_s	desp	test	200	2	4	0.979103448275862	0.973724137931035	0.69	FALSE	similar
PD	PGD_s	desp	test	200	3	4	0.986758620689655	0.973724137931035	0.15	FALSE	similar
PD	PGD_s	desp	cv	200	1	2	1	1	1	FALSE	similar
PD	PGD_s	desp	cv	200	1	3	1	1	1	FALSE	similar
PD	PGD_s	desp	cv	200	1	4	1	1	1	FALSE	similar
PD	PGD_s	desp	cv	200	2	3	1	1	1	FALSE	similar
PD	PGD_s	desp	cv	200	2	4	1	1	1	FALSE	similar
PD	PGD_s	desp	cv	200	3	4	1	1	1	FALSE	similar
PD	PGD_s	knorae	test	200	1	2	0.976896551724138	0.978965517241379	0.92	FALSE	similar
PD	PGD_s	knorae	test	200	1	3	0.976896551724138	0.986655172413793	0.3	FALSE	similar
PD	PGD_s	knorae	test	200	1	4	0.976896551724138	0.973103448275862	0.6	FALSE	similar
PD	PGD_s	knorae	test	200	2	3	0.978965517241379	0.986655172413793	0.33	FALSE	similar
PD	PGD_s	knorae	test	200	2	4	0.978965517241379	0.973103448275862	0.64	FALSE	similar
PD	PGD_s	knorae	test	200	3	4	0.986655172413793	0.973103448275862	0.15	FALSE	similar
PD	PGD_s	knorae	cv	200	1	2	1	1	1	FALSE	similar
PD	PGD_s	knorae	cv	200	1	3	1	1	1	FALSE	similar
PD	PGD_s	knorae	cv	200	1	4	1	1	1	FALSE	similar
PD	PGD_s	knorae	cv	200	2	3	1	1	1	FALSE	similar
PD	PGD_s	knorae	cv	200	2	4	1	1	1	FALSE	similar
PD	PGD_s	knorae	cv	200	3	4	1	1	1	FALSE	similar
PD	PGD_s	knorau	test	200	1	2	0.973965517241379	0.975344827586207	0.68	FALSE	similar
PD	PGD_s	knorau	test	200	1	3	0.973965517241379	0.98651724137931	0.15	FALSE	similar
PD	PGD_s	knorau	test	200	1	4	0.973965517241379	0.973034482758621	0.95	FALSE	similar
PD	PGD_s	knorau	test	200	2	3	0.975344827586207	0.98651724137931	0.3	FALSE	similar
PD	PGD_s	knorau	test	200	2	4	0.975344827586207	0.973034482758621	0.42	FALSE	similar
PD	PGD_s	knorau	test	200	3	4	0.98651724137931	0.973034482758621	0.22	FALSE	similar
PD	PGD_s	knorau	cv	200	1	2	1	1	1	FALSE	similar
PD	PGD_s	knorau	cv	200	1	3	1	1	1	FALSE	similar
PD	PGD_s	knorau	cv	200	1	4	1	1	1	FALSE	similar
PD	PGD_s	knorau	cv	200	2	3	1	1	1	FALSE	similar
PD	PGD_s	knorau	cv	200	2	4	1	1	1	FALSE	similar
PD	PGD_s	knorau	cv	200	3	4	1	1	1	FALSE	similar
PD	PGD_s	knn	test	7	1	2	0.944551724137931	0.919758620689655	0.41	FALSE	similar
[truncated: 8,513 more rows]
